# Supplementary material for: How the mechanobiology orchestrates the iterative and reciprocal ECM-cell cross-talk that drives microtissue growth
Source: Sci Adv. 2023 Mar 29;9(13):eadd9275. doi: 10.1126/sciadv.add9275 (PMC10058249; doi:10.1126/sciadv.add9275)
Supplement: Supplementary file 2 — Data S1 [file sciadv.add9275_data_s1.zip]

Archive with 1 entries (1 files):
- add9275_Data_S1.xlsx
