# Supplementary material for: How the mechanobiology orchestrates the iterative and reciprocal ECM-cell cross-talk that drives microtissue growth
Source: Sci Adv. 2023 Mar 29;9(13):eadd9275. doi: 10.1126/sciadv.add9275 (PMC10058249; doi:10.1126/sciadv.add9275)
Supplement: Supplementary file 2 — Data S1 [file sciadv.add9275_data_s1.zip › add9275_Data_S1.xlsx]

## Sheet: Fig. 1G
n	Growth distance (µm)
	Day 1	Day 2	Day 3	Day 4	Day 5	Day 6	Day 7	Day 8	Day 9	Day 10	Day 11	Day 12
1	n.a.	64	160	232	350	414	510	564	602	614	646	680
2	36	84	156	234	340	398	474	534	616	642	666	682
3	n.a.	144	n.a.	200	258	328	436	514	532	546	568	566
4	n.a.	n.a.	96	162	266	354	466	512	550	586	612	616
5	n.a.	n.a.	n.a.	140	194	260	318	366	426	468	504	518
6	n.a.	100	154	222	298	370	484	534	572	590	608	614
7	0	n.a.	120	194	260	340	436	514	562	588	598	616
8	n.a.	140	218	284	424	448	476	512	560	604	628	638
9	n.a.	n.a.	n.a.	246	362	422	476	510	556	596	600	618
10	n.a.	132	198	274	354	438	500	550	592	626	648	658
11	n.a.	n.a.	140	188	280	352	420	450	500	542	550	554
12	42	126	192	236	330	398	458	512	570	598	618	628
13	n.a.	n.a.	n.a.	196	270	348	404	460	524	570	586	606
14	n.a.	118	168	252	334	398	472	512	552	590	596	618
15	n.a.	176	214	n.a.	348	426	478	518	562	580	602	614
16	52	86	162	230	332	380	424	474	514	550	580	640
17	n.a.	n.a.	n.a.	194	364	446	500	538	560	586	608	636
18	0	84	170	240	326	416	518	580	630	650	666	664
19	0	76	130	198	288	384	442	488	546	582	596	618
20	64	54	n.a.	206	290	512	632	668	710	734	746	768

## Sheet: Fig. 1K+L
Distance to growth front (µm)	Normalized intensity (a.u.)
	Fn	αSMA	TNC	SHG
-371.807	0.00965153	0.00637162	0.00150075	0.251497
-371.385	0.00975312	0.00637162	0.000667	0.247505
-370.964	0.00944834	0.00542449	0.00016675	0.233533
-370.542	0.00944834	0.00740486	0.0003335	0.237525
-370.121	0.00934674	0.00714655	0.0010005	0.247505
-369.699	0.00904196	0.00619941	0.001334	0.277445
-369.277	0.00873717	0.00628552	0.00083375	0.289421
-368.856	0.00924515	0.00680214	0.000667	0.277445
-368.434	0.00924515	0.00602721	0.00050025	0.277445
-368.013	0.00944834	0.00619941	0.00050025	0.259481
-367.591	0.00853398	0.00688824	0.0010005	0.249501
-367.17	0.00944834	0.00645772	0.00083375	0.239521
-366.748	0.00914355	0.00637162	0.0003335	0.245509
-366.327	0.00924515	0.00637162	0.00116725	0.237525
-365.905	0.00934674	0.00680214	0.00116725	0.231537
-365.484	0.00894036	0.00611331	0.00016675	0.219561
-365.062	0.00833079	0.0056828	0.0010005	0.223553
-364.64	0.00965153	0.00637162	0.0003335	0.229541
-364.219	0.00863558	0.00671603	0.001334	0.225549
-363.797	0.00924515	0.00645772	0.0010005	0.237525
-363.376	0.00863558	0.0057689	0.00116725	0.247505
-362.954	0.00914355	0.00594111	0.000667	0.241517
-362.533	0.00914355	0.00611331	0.00083375	0.237525
-362.111	0.00904196	0.005855	0.001334	0.231537
-361.69	0.00965153	0.00680214	0.0010005	0.231537
-361.268	0.00954993	0.00602721	0.000667	0.233533
-360.846	0.0100579	0.00533838	0.0010005	0.239521
-360.425	0.00944834	0.00533838	0.00050025	0.243513
-360.003	0.00985472	0.00619941	0.000667	0.243513
-359.582	0.00965153	0.00637162	0.00116725	0.227545
-359.16	0.00944834	0.0057689	0.000667	0.231537
-358.739	0.00802601	0.00559669	0.00083375	0.235529
-358.317	0.0082292	0.0057689	0.0010005	0.231537
-357.896	0.00853398	0.00671603	0.00150075	0.239521
-357.474	0.00843239	0.0056828	0.000667	0.229541
-357.053	0.00914355	0.00594111	0.00116725	0.241517
-356.631	0.00924515	0.00645772	0.00150075	0.231537
-356.209	0.00944834	0.00645772	0.00083375	0.255489
-355.788	0.00853398	0.00594111	0.0010005	0.261477
-355.366	0.00833079	0.0056828	0	0.255489
-354.945	0.00863558	0.00671603	0.00083375	0.243513
-354.523	0.0082292	0.00516618	0.00083375	0.259481
-354.102	0.00904196	0.00602721	0.00083375	0.261477
-353.68	0.00853398	0.0057689	0.0003335	0.277445
-353.259	0.00934674	0.00628552	0.00016675	0.255489
-352.837	0.00914355	0.00637162	0.00050025	0.261477
-352.415	0.00985472	0.00671603	0.000667	0.267465
-351.994	0.00894036	0.0057689	0.00116725	0.263473
-351.572	0.00863558	0.00516618	0.0010005	0.255489
-351.151	0.00843239	0.0057689	0.00116725	0.257485
-350.729	0.00873717	0.0057689	0.00050025	0.233533
-350.308	0.00853398	0.00611331	0.001334	0.249501
-349.886	0.0082292	0.00490787	0.00150075	0.245509
-349.465	0.00894036	0.005855	0.00083375	0.241517
-349.043	0.00954993	0.00525228	0.00083375	0.253493
-348.622	0.00883877	0.00602721	0.00083375	0.259481
-348.2	0.00873717	0.00594111	0.0010005	0.267465
-347.778	0.0082292	0.0057689	0.00116725	0.261477
-347.357	0.00873717	0.00559669	0.0010005	0.263473
-346.935	0.00863558	0.00662993	0.00083375	0.269461
-346.514	0.00751803	0.0057689	0.00083375	0.275449
-346.092	0.0081276	0.005855	0.00050025	0.269461
-345.671	0.00802601	0.00628552	0.0003335	0.259481
-345.249	0.00934674	0.00619941	0.0010005	0.241517
-344.828	0.00894036	0.005855	0.0010005	0.255489
-344.406	0.0082292	0.0056828	0.00016675	0.247505
-343.984	0.00761963	0.00533838	0.00116725	0.237525
-343.563	0.00792441	0.0057689	0.000667	0.237525
-343.141	0.00853398	0.00508008	0.00083375	0.249501
-342.72	0.00863558	0.00542449	0.0016675	0.241517
-342.298	0.00792441	0.0057689	0.00116725	0.237525
-341.877	0.00782282	0.00594111	0.001334	0.233533
-341.455	0.00843239	0.0056828	0.0016675	0.221557
-341.034	0.0082292	0.00619941	0.00083375	0.217565
-340.612	0.00782282	0.0057689	0.0003335	0.215569
-340.191	0.00792441	0.00602721	0.00083375	0.211577
-339.769	0.00863558	0.00559669	0.00216775	0.195609
-339.347	0.00914355	0.00619941	0.00116725	0.201597
-338.926	0.00904196	0.005855	0.000667	0.219561
-338.504	0.0081276	0.00559669	0.000667	0.213573
-338.083	0.00629889	0.00482177	0.0010005	0.213573
-337.661	0.00711165	0.00508008	0.001334	0.207585
-337.24	0.00701006	0.0056828	0.00116725	0.201597
-336.818	0.00731484	0.00525228	0.001334	0.187625
-336.397	0.00802601	0.00602721	0.00083375	0.185629
-335.975	0.00792441	0.00508008	0.00116725	0.181637
-335.553	0.00853398	0.0057689	0.001334	0.193613
-335.132	0.00772122	0.0057689	0.00150075	0.177645
-334.71	0.00782282	0.00619941	0.0010005	0.181637
-334.289	0.00833079	0.0057689	0.002001	0.181637
-333.867	0.00833079	0.00464956	0.0016675	0.193613
-333.446	0.0082292	0.00490787	0.0010005	0.201597
-333.024	0.00772122	0.00533838	0.00083375	0.189621
-332.603	0.00731484	0.00490787	0.000667	0.187625
-332.181	0.00741644	0.00559669	0.00083375	0.187625
-331.76	0.00761963	0.00516618	0.00150075	0.187625
-331.338	0.00792441	0.00499397	0.00083375	0.195609
-330.916	0.00701006	0.00542449	0.00083375	0.183633
-330.495	0.00731484	0.00525228	0.00050025	0.177645
-330.073	0.00711165	0.00525228	0.00183425	0.175649
-329.652	0.00751803	0.005855	0.00116725	0.173653
-329.23	0.00761963	0.00482177	0.0003335	0.183633
-328.809	0.00721325	0.00551059	0.00050025	0.159681
-328.387	0.0082292	0.00645772	0.00083375	0.175649
-327.966	0.00731484	0.00508008	0.00116725	0.175649
-327.544	0.00772122	0.00447735	0.00083375	0.175649
-327.123	0.00792441	0.00499397	0.000667	0.165669
-326.701	0.00761963	0.00490787	0.0010005	0.155689
-326.279	0.00680687	0.00542449	0.00050025	0.161677
-325.858	0.00792441	0.00439125	0.0010005	0.159681
-325.436	0.00761963	0.00490787	0.001334	0.159681
-325.015	0.00782282	0.00559669	0.0010005	0.147705
-324.593	0.00741644	0.00533838	0.00083375	0.151697
-324.172	0.0081276	0.00559669	0.00116725	0.155689
-323.75	0.00731484	0.00490787	0.0010005	0.151697
-323.329	0.0081276	0.00508008	0.00183425	0.149701
-322.907	0.00721325	0.00559669	0.0003335	0.153693
-322.485	0.00731484	0.00551059	0.0010005	0.157685
-322.064	0.00792441	0.00551059	0.0023345	0.145709
-321.642	0.00741644	0.00628552	0.0010005	0.159681
-321.221	0.00701006	0.00594111	0.0016675	0.175649
-320.799	0.00660368	0.00628552	0.0010005	0.189621
-320.378	0.00761963	0.00611331	0	0.185629
-319.956	0.00772122	0.00508008	0.0010005	0.165669
-319.535	0.00873717	0.00508008	0.001334	0.157685
-319.113	0.00863558	0.00619941	0.0010005	0.155689
-318.692	0.00751803	0.00525228	0.002001	0.157685
-318.27	0.00782282	0.00542449	0.001334	0.159681
-317.848	0.00782282	0.00611331	0.00216775	0.163673
-317.427	0.00751803	0.00559669	0.00183425	0.153693
-317.005	0.00660368	0.00516618	0.00083375	0.151697
-316.584	0.00711165	0.00499397	0.00183425	0.157685
-316.162	0.00741644	0.00533838	0.0016675	0.149701
-315.741	0.00782282	0.00516618	0.0010005	0.151697
-315.319	0.00761963	0.00542449	0.0003335	0.143713
-314.898	0.00772122	0.00542449	0.0003335	0.149701
-314.476	0.0081276	0.00482177	0.0003335	0.161677
-314.054	0.00772122	0.00439125	0.001334	0.149701
-313.633	0.00751803	0.00508008	0.000667	0.163673
-313.211	0.00772122	0.00508008	0.000667	0.177645
-312.79	0.00782282	0.0056828	0.00050025	0.163673
-312.368	0.00782282	0.00619941	0.00216775	0.155689
-311.947	0.00782282	0.00645772	0.0010005	0.151697
-311.525	0.00761963	0.00508008	0.0016675	0.145709
-311.104	0.00782282	0.00482177	0.0010005	0.157685
-310.682	0.00772122	0.00542449	0.002001	0.153693
-310.261	0.00741644	0.00662993	0.000667	0.153693
-309.839	0.00843239	0.00662993	0.000667	0.147705
-309.417	0.00782282	0.00628552	0.00116725	0.141717
-308.996	0.00853398	0.0056828	0.001334	0.149701
-308.574	0.00853398	0.00559669	0.00116725	0.143713
-308.153	0.0081276	0.00559669	0.00150075	0.155689
-307.731	0.00772122	0.00559669	0.00250125	0.153693
-307.31	0.00711165	0.00611331	0.00183425	0.151697
-306.888	0.00843239	0.0056828	0.00150075	0.161677
-306.467	0.00802601	0.00551059	0.00116725	0.163673
-306.045	0.00883877	0.00559669	0.0010005	0.171657
-305.623	0.00853398	0.00619941	0.001334	0.161677
-305.202	0.00772122	0.00602721	0.00116725	0.167665
-304.78	0.00731484	0.005855	0.0023345	0.175649
-304.359	0.00883877	0.00559669	0.00116725	0.169661
-303.937	0.00843239	0.00628552	0.0010005	0.161677
-303.516	0.00751803	0.0056828	0.00216775	0.169661
-303.094	0.00833079	0.00559669	0.00150075	0.149701
-302.673	0.00863558	0.00594111	0.0010005	0.165669
-302.251	0.00914355	0.00671603	0.00183425	0.161677
-301.83	0.00894036	0.00740486	0.00083375	0.165669
-301.408	0.00904196	0.0056828	0.00150075	0.179641
-300.986	0.00985472	0.0056828	0.002001	0.179641
-300.565	0.00924515	0.00559669	0.002668	0.171657
-300.143	0.00924515	0.005855	0.00183425	0.163673
-299.722	0.00954993	0.00525228	0.0023345	0.187625
-299.3	0.00954993	0.00611331	0.0016675	0.191617
-298.879	0.00985472	0.00637162	0.00116725	0.213573
-298.457	0.00944834	0.00628552	0.00050025	0.221557
-298.036	0.00873717	0.00688824	0.001334	0.209581
-297.614	0.00944834	0.00594111	0.002668	0.217565
-297.192	0.00944834	0.00602721	0.0023345	0.207585
-296.771	0.00904196	0.00611331	0.002001	0.195609
-296.349	0.00863558	0.00723265	0.0016675	0.201597
-295.928	0.00904196	0.00637162	0.00216775	0.207585
-295.506	0.00944834	0.00602721	0.000667	0.219561
-295.085	0.00965153	0.00628552	0.00083375	0.231537
-294.663	0.00944834	0.00594111	0.00150075	0.229541
-294.242	0.00934674	0.00551059	0.0016675	0.233533
-293.82	0.0101595	0.00525228	0.00150075	0.243513
-293.399	0.00944834	0.00499397	0.000667	0.231537
-292.977	0.00954993	0.00645772	0.00116725	0.207585
-292.555	0.00883877	0.0057689	0.001334	0.203593
-292.134	0.00883877	0.00628552	0.00116725	0.209581
-291.712	0.00873717	0.00516618	0.0003335	0.201597
-291.291	0.00934674	0.00594111	0.001334	0.189621
-290.869	0.00914355	0.00482177	0.00250125	0.183633
-290.448	0.00944834	0.005855	0.00183425	0.185629
-290.026	0.00954993	0.00611331	0.002668	0.191617
-289.605	0.00934674	0.00662993	0.002001	0.193613
-289.183	0.00944834	0.00602721	0.0023345	0.199601
-288.761	0.00894036	0.00628552	0.0030015	0.191617
-288.34	0.00985472	0.0057689	0.0016675	0.201597
-287.918	0.00944834	0.0057689	0.00116725	0.207585
-287.497	0.00904196	0.00516618	0.00116725	0.223553
-287.075	0.00894036	0.00611331	0.0016675	0.209581
-286.654	0.00751803	0.00619941	0.00150075	0.193613
-286.232	0.00954993	0.00619941	0.00150075	0.199601
-285.811	0.00965153	0.00628552	0.00116725	0.197605
-285.389	0.00944834	0.0057689	0.00216775	0.197605
-284.968	0.00954993	0.00645772	0.001334	0.201597
-284.546	0.00944834	0.00637162	0.00183425	0.205589
-284.124	0.00924515	0.00671603	0.0016675	0.197605
-283.703	0.00924515	0.00645772	0.00150075	0.191617
-283.281	0.0102611	0.00628552	0.001334	0.195609
-282.86	0.00985472	0.00680214	0.00150075	0.199601
-282.438	0.00944834	0.00602721	0.0030015	0.195609
-282.017	0.00894036	0.00688824	0.0023345	0.197605
-281.595	0.00853398	0.00757706	0.002668	0.205589
-281.174	0.00954993	0.00714655	0.00250125	0.217565
-280.752	0.00985472	0.00671603	0.002001	0.235529
-280.33	0.00924515	0.00714655	0.00250125	0.241517
-279.909	0.00914355	0.00749096	0.0023345	0.237525
-279.487	0.00904196	0.00671603	0.00316825	0.227545
-279.066	0.00894036	0.00749096	0.00183425	0.215569
-278.644	0.00883877	0.00783537	0.002668	0.215569
-278.223	0.00975312	0.00671603	0.0030015	0.203593
-277.801	0.00934674	0.00680214	0.002668	0.195609
-277.38	0.00954993	0.00800758	0.002668	0.195609
-276.958	0.00924515	0.00792147	0.002668	0.191617
-276.537	0.00985472	0.00706044	0.0023345	0.201597
-276.115	0.00965153	0.00723265	0.002668	0.201597
-275.693	0.0102611	0.00766317	0.00216775	0.195609
-275.272	0.00944834	0.00680214	0.00216775	0.199601
-274.85	0.00975312	0.00706044	0.001334	0.201597
-274.429	0.00853398	0.00688824	0.00283475	0.201597
-274.007	0.00873717	0.00654383	0.0016675	0.203593
-273.586	0.00985472	0.00714655	0.0036685	0.207585
-273.164	0.0103627	0.0057689	0.002668	0.201597
-272.743	0.00954993	0.005855	0.003335	0.197605
-272.321	0.00995631	0.00602721	0.0016675	0.201597
-271.9	0.00944834	0.00551059	0.00216775	0.209581
-271.478	0.00904196	0.00611331	0.00116725	0.199601
-271.056	0.00924515	0.00688824	0.002001	0.201597
-270.635	0.00944834	0.00714655	0.00116725	0.199601
-270.213	0.00975312	0.00723265	0.0010005	0.203593
-269.792	0.00924515	0.00731875	0.00216775	0.183633
-269.37	0.00894036	0.00774927	0.00216775	0.193613
-268.949	0.00965153	0.00688824	0.0023345	0.191617
-268.527	0.00904196	0.00611331	0.00116725	0.185629
-268.106	0.00914355	0.00637162	0.001334	0.177645
-267.684	0.00975312	0.00628552	0.001334	0.185629
-267.262	0.00853398	0.00697434	0.0016675	0.189621
-266.841	0.0101595	0.00697434	0.002668	0.189621
-266.419	0.00944834	0.00749096	0.00183425	0.207585
-265.998	0.00924515	0.00654383	0.00183425	0.217565
-265.576	0.00944834	0.00637162	0.00150075	0.209581
-265.155	0.00975312	0.00749096	0.00216775	0.209581
-264.733	0.0105659	0.00662993	0.002001	0.203593
-264.312	0.00975312	0.00731875	0.00350175	0.211577
-263.89	0.0109723	0.00783537	0.00183425	0.211577
-263.469	0.0110739	0.00671603	0.00183425	0.207585
-263.047	0.0106675	0.00706044	0.0016675	0.209581
-262.625	0.0101595	0.00740486	0.0023345	0.205589
-262.204	0.00965153	0.00740486	0.002001	0.207585
-261.782	0.0108707	0.00723265	0.00283475	0.209581
-261.361	0.00985472	0.00688824	0.0023345	0.211577
-260.939	0.00995631	0.00628552	0.00150075	0.221557
-260.518	0.0106675	0.00662993	0.00116725	0.215569
-260.096	0.0103627	0.00662993	0.0010005	0.219561
-259.675	0.0106675	0.00706044	0.00116725	0.225549
-259.253	0.0102611	0.00688824	0.0010005	0.231537
-258.831	0.0101595	0.00706044	0.00116725	0.229541
-258.41	0.0102611	0.00688824	0.0016675	0.227545
-257.988	0.00965153	0.00706044	0.00150075	0.223553
-257.567	0.00985472	0.00671603	0.0016675	0.219561
-257.145	0.0107691	0.00714655	0.00183425	0.217565
-256.724	0.0100579	0.00654383	0.00183425	0.219561
-256.302	0.00975312	0.00637162	0.001334	0.221557
-255.881	0.0103627	0.00688824	0.001334	0.219561
-255.459	0.00944834	0.00637162	0.0016675	0.219561
-255.038	0.0104643	0.005855	0.00150075	0.217565
-254.616	0.0103627	0.00654383	0.001334	0.203593
-254.194	0.00904196	0.00645772	0.00116725	0.207585
-253.773	0.0100579	0.0057689	0.00083375	0.225549
-253.351	0.00934674	0.0056828	0.001334	0.235529
-252.93	0.0101595	0.00619941	0.00250125	0.249501
-252.508	0.0100579	0.00654383	0.0016675	0.229541
-252.087	0.0104643	0.00637162	0.00183425	0.213573
-251.665	0.00914355	0.00533838	0.0016675	0.217565
-251.244	0.00985472	0.00551059	0.000667	0.223553
-250.822	0.00985472	0.00654383	0.001334	0.231537
-250.4	0.00934674	0.00680214	0.001334	0.223553
-249.979	0.00995631	0.00654383	0.00216775	0.217565
-249.557	0.00985472	0.00662993	0.00183425	0.233533
-249.136	0.0101595	0.00654383	0.00216775	0.247505
-248.714	0.00995631	0.00619941	0.00216775	0.245509
-248.293	0.00934674	0.00645772	0.00083375	0.263473
-247.871	0.0103627	0.00680214	0.00050025	0.245509
-247.45	0.0101595	0.00645772	0.0010005	0.259481
-247.028	0.0101595	0.00645772	0.002001	0.277445
-246.607	0.0103627	0.00637162	0.00116725	0.267465
-246.185	0.0110739	0.00662993	0.00083375	0.279441
-245.763	0.0104643	0.00714655	0.00150075	0.271457
-245.342	0.0105659	0.00637162	0.0016675	0.279441
-244.92	0.0105659	0.00714655	0.002668	0.267465
-244.499	0.0100579	0.00723265	0.00150075	0.273453
-244.077	0.00975312	0.00680214	0.001334	0.295409
-243.656	0.0105659	0.00680214	0.0023345	0.305389
-243.234	0.0105659	0.00766317	0.0023345	0.291417
-242.813	0.0108707	0.00714655	0.00150075	0.291417
-242.391	0.0102611	0.00774927	0.00183425	0.275449
-241.969	0.0105659	0.0087825	0.003335	0.293413
-241.548	0.0111755	0.0085242	0.00216775	0.311377
-241.126	0.0111755	0.00757706	0.00183425	0.305389
-240.705	0.0113786	0.00792147	0.0023345	0.299401
-240.283	0.0125978	0.00809368	0.00216775	0.293413
-239.862	0.0124962	0.00843809	0.0036685	0.275449
-239.44	0.0132074	0.00826589	0.00383525	0.281437
-239.019	0.0125978	0.00800758	0.00350175	0.287425
-238.597	0.0123946	0.00835199	0.00316825	0.305389
-238.176	0.0118866	0.00809368	0.00283475	0.305389
-237.754	0.0132074	0.00783537	0.0030015	0.295409
-237.332	0.0115818	0.00800758	0.0023345	0.279441
-236.911	0.0116834	0.00783537	0.002001	0.285429
-236.489	0.011785	0.00835199	0.003335	0.277445
-236.068	0.0113786	0.0085242	0.00216775	0.259481
-235.646	0.011277	0.00895471	0.002001	0.253493
-235.225	0.011785	0.0086964	0.00183425	0.255489
-234.803	0.0123946	0.00817978	0.0023345	0.263473
-234.382	0.0119882	0.00817978	0.00283475	0.267465
-233.96	0.012293	0.00809368	0.0036685	0.279441
-233.538	0.0116834	0.00740486	0.00250125	0.269461
-233.117	0.011785	0.00783537	0.001334	0.269461
-232.695	0.012293	0.00843809	0.002668	0.263473
-232.274	0.0123946	0.00912692	0.0030015	0.255489
-231.852	0.0119882	0.00895471	0.00283475	0.263473
-231.431	0.0132074	0.00835199	0.00250125	0.257485
-231.009	0.0135121	0.00912692	0.00383525	0.255489
-230.588	0.0134105	0.00929912	0.00450225	0.255489
-230.166	0.0132074	0.00895471	0.00416875	0.257485
-229.745	0.0130042	0.00912692	0.003335	0.257485
-229.323	0.0129026	0.00921302	0.00383525	0.259481
-228.901	0.0136137	0.00904081	0.00450225	0.283433
-228.48	0.0137153	0.00929912	0.0030015	0.287425
-228.058	0.0134105	0.00835199	0.00316825	0.281437
-227.637	0.0129026	0.00826589	0.0030015	0.295409
-227.215	0.0131058	0.00886861	0.0030015	0.311377
-226.794	0.0138169	0.0085242	0.004002	0.313373
-226.372	0.0139185	0.00817978	0.0056695	0.311377
-225.951	0.0142233	0.00912692	0.0030015	0.327345
-225.529	0.0145281	0.00938522	0.00216775	0.335329
-225.107	0.0148329	0.00947133	0.0036685	0.323353
-224.686	0.0140201	0.0087825	0.00350175	0.327345
-224.264	0.0136137	0.00904081	0.0036685	0.339321
-223.843	0.0143249	0.00972964	0.00350175	0.335329
-223.421	0.0142233	0.00981574	0.0036685	0.353293
-223	0.0135121	0.0105907	0.00316825	0.359281
-222.578	0.0137153	0.00921302	0.00316825	0.355289
-222.157	0.0151377	0.00955743	0.00383525	0.353293
-221.735	0.0156456	0.00981574	0.00350175	0.371257
-221.314	0.0163568	0.00929912	0.0036685	0.381238
-220.892	0.0153409	0.0102463	0.004002	0.409182
-220.47	0.0158488	0.0109351	0.0043355	0.441118
-220.049	0.0159504	0.0107629	0.00283475	0.453094
-219.627	0.0161536	0.0111073	0.00516925	0.471058
-219.206	0.0164584	0.0114517	0.0070035	0.499002
-218.784	0.0173728	0.0119683	0.00616975	0.528942
-218.363	0.0168648	0.0111934	0.00683675	0.568862
-217.941	0.0171696	0.0116239	0.00616975	0.61477
-217.52	0.0177791	0.0112795	0.00667	0.59481
-217.098	0.0169664	0.0126571	0.00550275	0.638723
-216.677	0.0171696	0.0122266	0.006003	0.672655
-216.255	0.0164584	0.0126571	0.00683675	0.658683
-215.833	0.0171696	0.0120544	0.00817075	0.648703
-215.412	0.0163568	0.01171	0.007337	0.640719
-214.99	0.0167632	0.0116239	0.0090045	0.634731
-214.569	0.017068	0.012571	0.00667	0.598802
-214.147	0.0169664	0.0120544	0.0070035	0.568862
-213.726	0.0159504	0.0116239	0.0056695	0.528942
-213.304	0.0163568	0.0111934	0.006003	0.512974
-212.883	0.0167632	0.0116239	0.00667	0.568862
-212.461	0.0169664	0.0117961	0.00717025	0.576846
-212.039	0.0181855	0.0123127	0.007337	0.552894
-211.618	0.0174743	0.0122266	0.010005	0.542914
-211.196	0.0172712	0.0123988	0.0103385	0.508982
-210.775	0.0186935	0.012571	0.0083375	0.500998
-210.353	0.0177791	0.0136904	0.00616975	0.489022
-209.932	0.0181855	0.0130877	0.00783725	0.506986
-209.51	0.0185919	0.0132599	0.00883775	0.526946
-209.089	0.0187951	0.012571	0.007337	0.542914
-208.667	0.0181855	0.0129154	0.00917125	0.50499
-208.246	0.0182871	0.0136904	0.0105053	0.502994
-207.824	0.0182871	0.0136904	0.00817075	0.479042
-207.402	0.0183887	0.0132599	0.00717025	0.471058
-206.981	0.0177791	0.0136904	0.007337	0.461078
-206.559	0.0180839	0.0130015	0.0070035	0.48503
-206.138	0.0183887	0.0120544	0.0076705	0.55489
-205.716	0.0177791	0.0123988	0.0063365	0.52495
-205.295	0.0178807	0.0119683	0.00450225	0.419162
-204.873	0.0175759	0.0115378	0.0063365	0.379242
-204.452	0.0178807	0.01171	0.00783725	0.39521
-204.03	0.017068	0.0114517	0.00917125	0.421158
-203.608	0.0164584	0.0109351	0.0076705	0.355289
-203.187	0.0163568	0.0111934	0.00750375	0.333333
-202.765	0.017068	0.0114517	0.00783725	0.335329
-202.344	0.0171696	0.0112795	0.00650325	0.341317
-201.922	0.0171696	0.0110212	0.0050025	0.339321
-201.501	0.0163568	0.0119683	0.0076705	0.343313
-201.079	0.0161536	0.0120544	0.00616975	0.335329
-200.658	0.0172712	0.0112795	0.00683675	0.341317
-200.236	0.0175759	0.0107629	0.006003	0.337325
-199.815	0.0185919	0.0105046	0.007337	0.313373
-199.393	0.0177791	0.010074	0.0070035	0.341317
-198.971	0.019811	0.0109351	0.00817075	0.357285
-198.55	0.0193031	0.0112795	0.0063365	0.363273
-198.128	0.0204206	0.0118822	0.0070035	0.355289
-197.707	0.0200142	0.0123127	0.00750375	0.371257
-197.285	0.0190999	0.0127432	0.00983825	0.359281
-196.864	0.0200142	0.012571	0.00817075	0.335329
-196.442	0.0194047	0.0123127	0.0101718	0.317365
-196.021	0.0186935	0.0130877	0.010005	0.321357
-195.599	0.0192015	0.013346	0.0076705	0.307385
-195.177	0.0190999	0.0131738	0.00883775	0.305389
-194.756	0.0178807	0.0117961	0.00817075	0.307385
-194.334	0.0178807	0.0116239	0.00667	0.331337
-193.913	0.0172712	0.0105046	0.007337	0.315369
-193.491	0.017068	0.010849	0.00616975	0.307385
-193.07	0.0171696	0.0113656	0.00583625	0.335329
-192.648	0.0171696	0.0112795	0.007337	0.373253
-192.227	0.0172712	0.0110212	0.00667	0.427146
-191.805	0.01656	0.0111073	0.0056695	0.44511
-191.384	0.0166616	0.0111073	0.00783725	0.417166
-190.962	0.0159504	0.0110212	0.00667	0.433134
-190.54	0.0168648	0.0115378	0.0063365	0.463074
-190.119	0.0174743	0.0118822	0.00817075	0.526946
-189.697	0.0172712	0.0123127	0.00783725	0.510978
-189.276	0.0186935	0.0119683	0.007337	0.431138
-188.854	0.0197094	0.0123127	0.008671	0.387226
-188.433	0.0183887	0.0123127	0.008671	0.389222
-188.011	0.0178807	0.0130877	0.009338	0.391218
-187.59	0.0187951	0.012571	0.0090045	0.429142
-187.168	0.0201158	0.013346	0.0076705	0.427146
-186.746	0.020319	0.0130015	0.007337	0.421158
-186.325	0.0195062	0.0128293	0.008004	0.401198
-185.903	0.0207254	0.0129154	0.008004	0.38523
-185.482	0.0201158	0.0124849	0.0070035	0.365269
-185.06	0.0206238	0.01171	0.00667	0.403194
-184.639	0.0184903	0.0112795	0.0063365	0.441118
-184.217	0.0180839	0.0111073	0.0063365	0.407186
-183.796	0.0184903	0.0115378	0.008671	0.407186
-183.374	0.0189983	0.0107629	0.008004	0.44511
-182.953	0.0193031	0.0109351	0.00667	0.441118
-182.531	0.0192015	0.0111073	0.00667	0.431138
-182.109	0.0195062	0.0118822	0.00750375	0.427146
-181.688	0.0200142	0.0121405	0.00667	0.447106
-181.266	0.0192015	0.0119683	0.0083375	0.433134
-180.845	0.0185919	0.0127432	0.010005	0.409182
-180.423	0.0183887	0.0127432	0.00817075	0.367265
-180.002	0.0182871	0.0121405	0.007337	0.355289
-179.58	0.0189983	0.012571	0.008004	0.371257
-179.159	0.0189983	0.0126571	0.00650325	0.40519
-178.737	0.020319	0.012571	0.00850425	0.431138
-178.315	0.0197094	0.0130015	0.010005	0.43513
-177.894	0.0196078	0.0134321	0.00950475	0.421158
-177.472	0.0212334	0.0144653	0.0090045	0.451098
-177.051	0.0202174	0.0134321	0.0096715	0.447106
-176.629	0.0194047	0.0131738	0.0096715	0.421158
-176.208	0.0204206	0.0136043	0.0090045	0.38523
-175.786	0.0201158	0.0136043	0.010672	0.407186
-175.365	0.0202174	0.0128293	0.0103385	0.417166
-174.943	0.0211318	0.0136043	0.0076705	0.409182
-174.522	0.0207254	0.0137765	0.0101718	0.443114
-174.1	0.021335	0.0135182	0.010672	0.457086
-173.678	0.0215381	0.0142931	0.00950475	0.49501
-173.257	0.0226557	0.0142931	0.010672	0.53493
-172.835	0.0233669	0.0135182	0.009338	0.55489
-172.414	0.0243828	0.0141209	0.010672	0.558882
-171.992	0.02357	0.0154985	0.0111723	0.550898
-171.571	0.0241796	0.0155846	0.0105053	0.550898
-171.149	0.0251956	0.0158429	0.012673	0.528942
-170.728	0.0255004	0.0158429	0.01334	0.532934
-170.306	0.0270243	0.0171345	0.0131733	0.508982
-169.884	0.0275323	0.017565	0.0125063	0.500998
-169.463	0.028345	0.0177372	0.0123395	0.493014
-169.041	0.028853	0.0179955	0.0143405	0.52495
-168.62	0.0297673	0.0196315	0.0143405	0.518962
-168.198	0.0303769	0.0198037	0.0136735	0.52495
-167.777	0.028345	0.0204925	0.0141738	0.552894
-167.355	0.0267195	0.0189427	0.0125063	0.532934
-166.934	0.0260083	0.0173067	0.0136735	0.542914
-166.512	0.025602	0.0165318	0.0138403	0.556886
-166.091	0.0247892	0.0166179	0.012673	0.586826
-165.669	0.0243828	0.0176511	0.0135068	0.596806
-165.247	0.0244844	0.0187704	0.0125063	0.622754
-164.826	0.025094	0.0191149	0.0138403	0.654691
-164.404	0.024586	0.018426	0.014007	0.652695
-163.983	0.0239764	0.0203203	0.014674	0.672655
-163.561	0.0242812	0.0210091	0.0163415	0.668663
-163.14	0.0253988	0.0217841	0.0148408	0.652695
-162.718	0.0258051	0.0223007	0.015341	0.640719
-162.297	0.0269227	0.0219563	0.0150075	0.650699
-161.875	0.0273291	0.0219563	0.0158413	0.640719
-161.454	0.0291578	0.0223007	0.016008	0.620758
-161.032	0.0291578	0.0230756	0.015341	0.610778
-160.61	0.028345	0.0226451	0.0163415	0.646707
-160.189	0.028345	0.0220424	0.0156745	0.712575
-159.767	0.027837	0.0229034	0.015341	0.782435
-159.346	0.028345	0.0244532	0.016675	0.744511
-158.924	0.028853	0.0256587	0.0175088	0.690619
-158.503	0.028345	0.0268641	0.018009	0.682635
-158.081	0.0275323	0.0262614	0.0178423	0.692615
-157.66	0.0276339	0.0254004	0.0170085	0.666667
-157.238	0.0267195	0.0236783	0.0158413	0.642715
-156.816	0.0264147	0.0241088	0.016675	0.648703
-156.395	0.0253988	0.0229034	0.0165083	0.678643
-155.973	0.0265163	0.0223007	0.0163415	0.706587
-155.552	0.025602	0.0227312	0.0151743	0.716567
-155.13	0.0264147	0.0220424	0.0150075	0.680639
-154.709	0.0258051	0.0214396	0.015341	0.694611
-154.287	0.0243828	0.022559	0.0155078	0.698603
-153.866	0.0251956	0.022559	0.0158413	0.712575
-153.444	0.025602	0.0245393	0.0175088	0.720559
-153.023	0.0263131	0.0245393	0.0176755	0.702595
-152.601	0.0252972	0.0229034	0.0161748	0.682635
-152.179	0.0249924	0.0228173	0.0170085	0.634731
-151.758	0.025094	0.0228173	0.0178423	0.640719
-151.336	0.0265163	0.0247116	0.0165083	0.636727
-150.915	0.0270243	0.0260892	0.0158413	0.644711
-150.493	0.0269227	0.0262614	0.017342	0.646707
-150.072	0.0266179	0.0258309	0.0176755	0.646707
-149.65	0.0261099	0.0239366	0.0163415	0.678643
-149.229	0.0267195	0.0239366	0.0161748	0.674651
-148.807	0.0259067	0.0231617	0.0156745	0.692615
-148.385	0.0274307	0.0223868	0.0156745	0.742515
-147.964	0.0265163	0.0223007	0.0163415	0.772455
-147.542	0.0272275	0.0221285	0.0155078	0.792415
-147.121	0.027837	0.0229034	0.0150075	0.780439
-146.699	0.0268211	0.0235061	0.0161748	0.788423
-146.278	0.0269227	0.0237644	0.016008	0.776447
-145.856	0.0273291	0.0235061	0.0161748	0.760479
-145.435	0.0271259	0.0230756	0.0145073	0.806387
-145.013	0.0273291	0.0229895	0.0165083	0.892216
-144.592	0.0264147	0.0217841	0.0148408	0.906188
-144.17	0.0270243	0.0206647	0.014674	0.874251
-143.748	0.0270243	0.0212674	0.0135068	0.858283
-143.327	0.0251956	0.021698	0.0141738	0.882236
-142.905	0.0258051	0.0217841	0.0143405	0.886228
-142.484	0.0269227	0.0221285	0.0163415	0.92016
-142.062	0.0272275	0.0229034	0.0145073	0.922156
-141.641	0.0273291	0.0228173	0.0148408	0.918164
-141.219	0.0276339	0.0231617	0.0165083	0.904192
-140.798	0.0292594	0.0238505	0.0175088	0.922156
-140.376	0.028345	0.0241088	0.0168418	0.922156
-139.954	0.0301737	0.0240227	0.0165083	0.878244
-139.533	0.0314945	0.0237644	0.0171753	0.766467
-139.111	0.0316977	0.0244532	0.016675	0.716567
-138.69	0.0329168	0.0244532	0.0170085	0.702595
-138.268	0.0340343	0.025056	0.018676	0.658683
-137.847	0.0345423	0.0256587	0.0178423	0.630739
-137.425	0.0330184	0.0255726	0.017342	0.626747
-137.004	0.0324088	0.0270363	0.0181758	0.646707
-136.582	0.0317992	0.0268641	0.0175088	0.672655
-136.161	0.0325104	0.0281557	0.0175088	0.682635
-135.739	0.03312	0.028414	0.0195098	0.648703
-135.317	0.0327136	0.028414	0.0185093	0.638723
-134.896	0.0339327	0.0272085	0.0170085	0.61477
-134.474	0.0340343	0.0272085	0.0178423	0.57485
-134.053	0.0334248	0.0279835	0.0176755	0.54491
-133.631	0.0345423	0.0272946	0.0161748	0.522954
-133.21	0.0347455	0.0266919	0.0175088	0.512974
-132.788	0.0362694	0.0277252	0.018009	0.516966
-132.367	0.037895	0.0286723	0.0171753	0.516966
-131.945	0.0388093	0.0279835	0.0181758	0.532934
-131.523	0.0402316	0.0282418	0.0181758	0.518962
-131.102	0.0398253	0.0272085	0.0170085	0.516966
-130.68	0.0389109	0.027553	0.0181758	0.508982
-130.259	0.0392157	0.0286723	0.0176755	0.532934
-129.837	0.0394189	0.0270363	0.0158413	0.568862
-129.416	0.0395205	0.0277252	0.0163415	0.558882
-128.994	0.0410444	0.0285001	0.0188428	0.562874
-128.573	0.0419588	0.0285862	0.0183425	0.600798
-128.151	0.04013	0.0297055	0.0178423	0.646707
-127.73	0.0396221	0.0303082	0.0176755	0.662675
-127.308	0.0393173	0.029275	0.0188428	0.668663
-126.886	0.0413492	0.0302221	0.0176755	0.684631
-126.465	0.0395205	0.0303944	0.018009	0.694611
-126.043	0.040638	0.0313415	0.0191763	0.716567
-125.622	0.0409428	0.0325469	0.0203435	0.732535
-125.2	0.0415524	0.0328052	0.019343	0.766467
-124.779	0.0403332	0.0311693	0.0188428	0.800399
-124.357	0.0409428	0.0295333	0.0181758	0.810379
-123.936	0.0400284	0.0296194	0.0176755	0.806387
-123.514	0.0374886	0.0294472	0.0178423	0.860279
-123.092	0.0360662	0.0282418	0.0175088	0.866267
-122.671	0.0360662	0.0266919	0.0171753	0.850299
-122.249	0.0360662	0.0286723	0.0176755	0.834331
-121.828	0.0353551	0.0295333	0.0188428	0.842315
-121.406	0.035863	0.0300499	0.0188428	0.784431
-120.985	0.0366758	0.0322025	0.02001	0.818363
-120.563	0.036879	0.0315137	0.0196765	0.836327
-120.142	0.0366758	0.0312554	0.0198433	0.830339
-119.72	0.0357615	0.0309971	0.019343	0.870259
-119.299	0.0367774	0.0315998	0.0191763	0.958084
-118.877	0.036371	0.0320303	0.0191763	0.982036
-118.455	0.0372854	0.0315998	0.0195098	0.94012
-118.034	0.0392157	0.034269	0.0201768	0.878244
-117.612	0.0410444	0.0352161	0.0223445	0.832335
-117.191	0.0410444	0.0355605	0.0218443	0.806387
-116.769	0.0421619	0.0360771	0.0218443	0.784431
-116.348	0.041654	0.0369382	0.0221778	0.788423
-115.926	0.0420603	0.0373687	0.0223445	0.764471
-115.505	0.0428731	0.0390046	0.0225113	0.714571
-115.083	0.0439907	0.039263	0.0223445	0.726547
-114.661	0.0438891	0.0402101	0.0230115	0.738523
-114.24	0.0424667	0.0415016	0.0245123	0.758483
-113.818	0.0427715	0.0433098	0.0248458	0.734531
-113.397	0.0439907	0.0447735	0.0243455	0.716567
-112.975	0.0435843	0.0439986	0.0243455	0.666667
-112.554	0.0426699	0.0439986	0.023345	0.660679
-112.132	0.0421619	0.0444291	0.0251793	0.684631
-111.711	0.0414508	0.0447735	0.0251793	0.694611
-111.289	0.0412476	0.0444291	0.0265133	0.670659
-110.868	0.041146	0.0445152	0.0268468	0.656687
-110.446	0.0410444	0.0464956	0.0268468	0.630739
-110.024	0.040638	0.0456346	0.0256795	0.626747
-109.603	0.041654	0.0445152	0.0255128	0.638723
-109.181	0.0409428	0.0458068	0.02668	0.648703
-108.76	0.0419588	0.0464956	0.02668	0.654691
-108.338	0.0423651	0.0475288	0.0256795	0.642715
-107.917	0.044397	0.0498536	0.028681	0.648703
-107.495	0.0446002	0.0533838	0.0290145	0.678643
-107.074	0.0447018	0.0539005	0.028681	0.716567
-106.652	0.0452098	0.0540727	0.0271803	0.720559
-106.231	0.0444986	0.0528672	0.0251793	0.694611
-105.809	0.044397	0.0503702	0.0243455	0.694611
-105.387	0.0438891	0.0482177	0.0235118	0.678643
-104.966	0.0433811	0.0465817	0.0230115	0.652695
-104.544	0.0438891	0.0477872	0.024012	0.664671
-104.123	0.0457178	0.0483899	0.024012	0.650699
-103.701	0.0472417	0.0475288	0.0243455	0.60479
-103.28	0.0493752	0.0491648	0.0245123	0.532934
-102.858	0.0503911	0.0483038	0.0238453	0.47505
-102.437	0.049172	0.048476	0.0243455	0.457086
-102.015	0.0493752	0.0491648	0.0241788	0.467066
-101.593	0.0471401	0.0501119	0.0245123	0.512974
-101.172	0.0492736	0.0502841	0.0243455	0.596806
-100.75	0.0500864	0.0519201	0.0258463	0.704591
-100.329	0.0516103	0.0548476	0.0265133	0.740519
-99.9073	0.0525246	0.056053	0.0258463	0.758483
-99.4857	0.0530326	0.0567419	0.0248458	0.736527
-99.0642	0.0538454	0.0582917	0.027347	0.754491
-98.6426	0.0548613	0.0604443	0.029348	0.816367
-98.2211	0.0547597	0.0611331	0.029348	0.956088
-97.7995	0.0564868	0.0605304	0.0290145	1
-97.378	0.0562837	0.0633718	0.029348	0.928144
-96.9564	0.057706	0.0613053	0.0303485	0.952096
-96.5349	0.0558773	0.0600138	0.030682	0.9501
-96.1133	0.0550645	0.0594972	0.0298483	0.91018
-95.6918	0.0574012	0.061047	0.030015	0.9002
-95.2702	0.0586203	0.0608748	0.0298483	0.944112
-94.8487	0.0583156	0.0602721	0.031349	0.962076
-94.4271	0.0583156	0.0625969	0.0330165	0.902196
-94.0056	0.0590267	0.0648355	0.0363515	0.858283
-93.584	0.0599411	0.0675908	0.0361848	0.848303
-93.1625	0.061973	0.0692268	0.0345173	0.812375
-92.7409	0.0637001	0.0681936	0.0336835	0.710579
-92.3194	0.0651224	0.0673325	0.0335168	0.688623
-91.8978	0.0671543	0.066902	0.032016	0.668663
-91.4763	0.068983	0.0662993	0.0298483	0.626747
-91.0547	0.0658336	0.0632857	0.0278473	0.616766
-90.6332	0.0629889	0.0619941	0.0275138	0.618762
-90.2116	0.0608554	0.0576029	0.0255128	0.59481
-89.7901	0.0574012	0.0557947	0.0241788	0.600798
-89.3685	0.0562837	0.0549337	0.0241788	0.616766
-88.947	0.0550645	0.0530394	0.022011	0.578842
-88.5254	0.0547597	0.051834	0.0236785	0.558882
-88.1039	0.053947	0.0521784	0.0241788	0.550898
-87.6823	0.0542518	0.0515757	0.0221778	0.52495
-87.2608	0.053947	0.0512313	0.0228448	0.487026
-86.8392	0.0544549	0.0511452	0.024012	0.469062
-86.4177	0.0555725	0.0548476	0.0255128	0.520958
-85.9961	0.0564868	0.0576029	0.0255128	0.658683
-85.5746	0.057706	0.0582917	0.0271803	0.628743
-85.153	0.0575028	0.0631135	0.0275138	0.54491
-84.7315	0.0589251	0.0674186	0.0305153	0.53493
-84.3099	0.0623794	0.0738764	0.0358513	0.479042
-83.8884	0.0661384	0.084467	0.0396865	0.453094
-83.4668	0.0722341	0.0938522	0.0450225	0.429142
-83.0453	0.0769074	0.101602	0.0463565	0.431138
-82.6237	0.0766027	0.106165	0.0448558	0.343313
-82.2022	0.0749771	0.0974686	0.0395198	0.317365
-81.7806	0.0728436	0.0877389	0.0363515	0.313373
-81.3591	0.0673575	0.0818839	0.0331833	0.317365
-80.9375	0.0656304	0.0793869	0.0321828	0.311377
-80.516	0.0669511	0.0797314	0.034017	0.323353
-80.0944	0.0675607	0.0812812	0.0325163	0.319361
-79.6729	0.0645129	0.0815395	0.0351843	0.335329
-79.2513	0.0634969	0.0824006	0.0351843	0.351297
-78.8298	0.0616682	0.0816256	0.0343505	0.339321
-78.4082	0.0615666	0.0847253	0.0358513	0.333333
-77.9867	0.0632937	0.0872223	0.0376855	0.321357
-77.5651	0.0631921	0.0853281	0.0351843	0.303393
-77.1436	0.0617698	0.0816256	0.0323495	0.283433
-76.722	0.0595347	0.0771483	0.031349	0.283433
-76.3005	0.0572996	0.0708628	0.028681	0.301397
-75.8789	0.0525246	0.0661271	0.0270135	0.305389
-75.4574	0.0507975	0.0638884	0.0245123	0.361277
-75.0358	0.0495784	0.0617358	0.0235118	0.373253
-74.6143	0.045921	0.0592389	0.021344	0.361277
-74.1927	0.0435843	0.0555364	0.0215108	0.397206
-73.7712	0.0402316	0.0549337	0.0210105	0.41517
-73.3496	0.0403332	0.0551059	0.021344	0.411178
-72.9281	0.0400284	0.0559669	0.022678	0.449102
-72.5065	0.0414508	0.0566558	0.0235118	0.502994
-72.085	0.041146	0.0577751	0.0238453	0.479042
-71.6634	0.0400284	0.0570863	0.022011	0.449102
-71.2419	0.0388093	0.0533838	0.022011	0.377246
-70.8203	0.0392157	0.0498536	0.020677	0.381238
-70.3988	0.0392157	0.049337	0.02001	0.361277
-69.9772	0.0385045	0.0512313	0.020677	0.329341
-69.5557	0.0399269	0.0506286	0.0223445	0.319361
-69.1341	0.0390125	0.0508008	0.0218443	0.319361
-68.7126	0.037387	0.0508869	0.0196765	0.301397
-68.291	0.036879	0.0514896	0.0191763	0.307385
-67.8695	0.0385045	0.0515757	0.020677	0.317365
-67.4479	0.0372854	0.054331	0.0228448	0.323353
-67.0264	0.0387077	0.0574307	0.0225113	0.317365
-66.6048	0.0394189	0.0594111	0.0236785	0.271457
-66.1833	0.0390125	0.0562252	0.0210105	0.273453
-65.7617	0.0360662	0.0510591	0.0210105	0.257485
-65.3402	0.0345423	0.048476	0.0171753	0.243513
-64.9186	0.0328152	0.0479594	0.0181758	0.263473
-64.4971	0.0329168	0.0453763	0.0176755	0.283433
-64.0755	0.0328152	0.0432237	0.0181758	0.299401
-63.654	0.032612	0.0433098	0.0183425	0.275449
-63.2324	0.0332216	0.0429654	0.0191763	0.293413
-62.8109	0.0345423	0.0447735	0.02001	0.311377
-62.3893	0.036879	0.04684	0.021344	0.309381
-61.9678	0.0356599	0.0480455	0.0203435	0.305389
-61.5462	0.0344407	0.049337	0.0201768	0.329341
-61.1247	0.0353551	0.0514896	0.0223445	0.311377
-60.7031	0.0377934	0.0550198	0.0228448	0.283433
-60.2816	0.0379965	0.0552781	0.0230115	0.279441
-59.86	0.0388093	0.0523506	0.022678	0.303393
-59.4385	0.0405364	0.050198	0.022011	0.369261
-59.0169	0.040638	0.0495953	0.0216775	0.429142
-58.5954	0.0436859	0.0514896	0.0235118	0.451098
-58.1738	0.0471401	0.0579473	0.0291813	0.453094
-57.7523	0.0467337	0.0638884	0.0285143	0.51497
-57.3307	0.0456162	0.0636301	0.0291813	0.576846
-56.9092	0.0464289	0.062683	0.0261798	0.650699
-56.4876	0.0477497	0.0608748	0.0255128	0.662675
-56.0661	0.048664	0.0597555	0.025346	0.550898
-55.6445	0.0532358	0.0615636	0.0278473	0.512974
-55.223	0.0574012	0.0638023	0.0290145	0.42515
-54.8015	0.0631921	0.0700017	0.0325163	0.367265
-54.3799	0.0686782	0.0774927	0.0343505	0.339321
-53.9584	0.0757899	0.0823144	0.0371853	0.327345
-53.5368	0.0792441	0.0853281	0.039353	0.329341
-53.1153	0.0793457	0.091097	0.0405203	0.361277
-52.6937	0.0792441	0.0950577	0.042688	0.361277
-52.2722	0.0760947	0.0978991	0.042688	0.327345
-51.8506	0.0734532	0.0991906	0.044689	0.301397
-51.4291	0.0721325	0.102549	0.0461898	0.285429
-51.0075	0.0725389	0.105993	0.0463565	0.277445
-50.586	0.0754851	0.111762	0.0485243	0.269461
-50.1644	0.0786346	0.117789	0.0503585	0.277445
-49.7429	0.0819872	0.125194	0.051359	0.299401
-49.3213	0.0841207	0.132857	0.0541938	0.309381
-48.8998	0.090318	0.140262	0.0551943	0.317365
-48.4782	0.0901148	0.147494	0.0576955	0.295409
-48.0567	0.0854414	0.151886	0.0590295	0.287425
-47.6351	0.0836127	0.157138	0.0598633	0.295409
-47.2136	0.0846287	0.167901	0.064032	0.305389
-46.792	0.0875749	0.179697	0.068034	0.313373
-46.3705	0.0912323	0.193818	0.0723695	0.327345
-45.9489	0.0941786	0.214052	0.0810405	0.335329
-45.5274	0.0956009	0.225934	0.0892113	0.333333
-45.1058	0.0958041	0.210952	0.0815408	0.337325
-44.6843	0.0876765	0.178578	0.0656995	0.319361
-44.2627	0.078025	0.152058	0.0581958	0.311377
-43.8412	0.0724373	0.136645	0.0530265	0.303393
-43.4196	0.0687798	0.128638	0.052693	0.305389
-42.9981	0.065732	0.130877	0.054027	0.299401
-42.5765	0.0683735	0.137765	0.0585293	0.339321
-42.155	0.0711165	0.145342	0.061364	0.373253
-41.7334	0.0710149	0.145945	0.0581958	0.377246
-41.3119	0.0738596	0.141295	0.0561948	0.345309
-40.8903	0.0767043	0.138195	0.0575288	0.343313
-40.4688	0.078533	0.134493	0.0561948	0.325349
-40.0472	0.0818856	0.129154	0.054027	0.313373
-39.6257	0.0834095	0.127519	0.0536935	0.321357
-39.2041	0.081784	0.124505	0.0556945	0.369261
-38.7826	0.0802601	0.121922	0.0576955	0.447106
-38.361	0.0799553	0.12373	0.060697	0.510978
-37.9395	0.0821904	0.130532	0.0635318	0.49501
-37.5179	0.0850351	0.137937	0.0675338	0.457086
-37.0964	0.0888957	0.139401	0.068701	0.413174
-36.6748	0.0877781	0.140778	0.0661998	0.397206
-36.2533	0.0835111	0.137076	0.0650325	0.37525
-35.8317	0.0800569	0.129757	0.0608638	0.341317
-35.4102	0.077009	0.119769	0.0595298	0.307385
-34.9886	0.0763995	0.114086	0.0623645	0.287425
-34.5671	0.0799553	0.11357	0.0625313	0.283433
-34.1455	0.0826984	0.117789	0.0656995	0.267465
-33.724	0.0836127	0.122094	0.0665333	0.269461
-33.3024	0.0843239	0.118478	0.0658663	0.295409
-32.8809	0.0854414	0.115722	0.0677005	0.299401
-32.4593	0.0888957	0.119683	0.0775388	0.309381
-32.0378	0.0974296	0.129843	0.0838753	0.323353
-31.6162	0.106675	0.136473	0.0917125	0.337325
-31.1947	0.111043	0.144136	0.101051	0.367265
-30.7731	0.11653	0.157655	0.111889	0.397206
-30.3516	0.127299	0.173584	0.124396	0.353293
-29.93	0.138576	0.189943	0.136568	0.323353
-29.5085	0.150361	0.209316	0.151242	0.323353
-29.0869	0.164787	0.221457	0.155745	0.317365
-28.6654	0.178604	0.232134	0.160747	0.293413
-28.2438	0.189678	0.248838	0.168418	0.273453
-27.8223	0.204917	0.263906	0.171586	0.247505
-27.4007	0.215991	0.278629	0.170585	0.249501
-26.9792	0.232551	0.286034	0.16625	0.263473
-26.5576	0.246165	0.288014	0.171586	0.265469
-26.1361	0.255816	0.309799	0.18676	0.251497
-25.7145	0.261912	0.339504	0.198599	0.247505
-25.293	0.262725	0.347167	0.197932	0.237525
-24.8714	0.252768	0.337351	0.192263	0.241517
-24.4499	0.247892	0.328052	0.196432	0.237525
-24.0283	0.247486	0.350009	0.226613	0.217565
-23.6068	0.246266	0.386688	0.267467	0.213573
-23.1852	0.247486	0.398571	0.272803	0.213573
-22.7637	0.249822	0.378681	0.237119	0.203593
-22.3421	0.248705	0.344154	0.201601	0.211577
-21.9206	0.253175	0.322111	0.178256	0.219561
-21.499	0.252057	0.299552	0.160914	0.223553
-21.0775	0.254902	0.280696	0.154577	0.215569
-20.6559	0.259677	0.271224	0.142571	0.211577
-20.2344	0.255613	0.242552	0.128398	0.193613
-19.8128	0.241288	0.212416	0.117059	0.187625
-19.3913	0.225541	0.188135	0.105219	0.191617
-18.9697	0.211115	0.169709	0.097382	0.199601
-18.5482	0.199736	0.158085	0.09338	0.243513
-18.1266	0.196485	0.153608	0.0962148	0.267465
-17.7051	0.198415	0.154469	0.0970485	0.239521
-17.2835	0.202987	0.155846	0.0995498	0.265469
-16.862	0.217718	0.158516	0.104719	0.265469
-16.4404	0.241796	0.161357	0.109555	0.271457
-16.0189	0.276135	0.16747	0.127564	0.315369
-15.5973	0.313522	0.188221	0.155745	0.341317
-15.1758	0.355481	0.212072	0.174254	0.365269
-14.7542	0.392462	0.233167	0.182591	0.365269
-14.3327	0.388093	0.246685	0.188761	0.333333
-13.9111	0.372854	0.246685	0.192263	0.339321
-13.4896	0.385045	0.260031	0.21394	0.311377
-13.068	0.409428	0.291717	0.234951	0.333333
-12.6465	0.425378	0.317117	0.24012	0.305389
-12.2249	0.452403	0.33649	0.247457	0.305389
-11.8034	0.484405	0.360685	0.248958	0.257485
-11.3818	0.483288	0.36921	0.242288	0.225549
-10.9603	0.478513	0.383072	0.261798	0.225549
-10.5387	0.525551	0.441192	0.343839	0.205589
-10.1172	0.578076	0.524712	0.453727	0.179641
-9.69564	0.606014	0.596091	0.565449	0.143713
-9.27409	0.719699	0.715688	0.774721	0.135729
-8.85254	0.910596	0.900551	1	0.11976
-8.43099	1	1	0.977322	0.121756
-8.00944	0.88469	0.919408	0.734367	0.107784
-7.58789	0.704155	0.771483	0.542271	0.0898204
-7.16634	0.58346	0.672464	0.44072	0.0918164
-6.74479	0.514884	0.611245	0.396532	0.0878244
-6.32324	0.488063	0.578268	0.368017	0.0878244
-5.90169	0.497714	0.572499	0.355845	0.0638723
-5.48015	0.499238	0.556914	0.337335	0.0558882
-5.0586	0.477294	0.528931	0.287811	0.0518962
-4.63705	0.433811	0.510849	0.238286	0.0439122
-4.2155	0.376613	0.462115	0.180257	0.0399202
-3.79395	0.315757	0.398054	0.138903	0.0279441
-3.3724	0.270344	0.37937	0.125396	0.0219561
-2.95085	0.243625	0.359394	0.117225	0.0159681
-2.5293	0.223306	0.345101	0.109722	0.00399202
-2.10775	0.20126	0.333219	0.102718	0.00399202
-1.6862	0.189881	0.311521	0.0948808	0
-1.26465	0.171289	0.31927	0.0948808	0
-0.843099	0.152901	0.330377	0.094047	0
-0.42155	0.135629	0.305493	0.09338	0
0	0.118561	0.276993	0.0835418	0
0.42155	0.103729	0.242035	0.071369	0
0.843099	0.0936706	0.208025	0.0645323	0
1.26465	0.0828	0.179869	0.0565283	0
1.6862	0.0739612	0.151111	0.0505253	0
2.10775	0.0666463	0.12571	0.047357	0
2.5293	0.058214	0.107026	0.0396865	0
2.95085	0.045921	0.085242	0.0325163	0
3.3724	0.0371838	0.0606165	0.0223445	0
3.79395	0.0285482	0.0460651	0.0175088	0
4.2155	0.0199126	0.0343551	0.0118393	0
4.63705	0.0124962	0.0229034	0.008004	0
5.0586	0.00701006	0.0148958	0.00550275	0
5.48015	0.00467337	0.0102463	0.00383525	0
5.90169	0.00335264	0.00809368	0.003335	0
6.32324	0.00243828	0.00680214	0.00283475	0
6.74479	0.00182871	0.00456346	0.00183425	0
7.16634	0.00132074	0.00378853	0.00083375	0
7.58789	0.00132074	0.00335802	0.00016675	0
8.00944	0.000507975	0.00335802	0	0
8.43099	0.00040638	0.00249699	0.0003335	0
8.85254	0.000507975	0.00198037	0.00050025	0
9.27409	0.000101595	0.00129154	0	0
9.69564	0	0.00137765	0	0
10.1172	0.000101595	0.00086103	0	0
10.5387	0	0.000947133	0	0
10.9603	0	0.00086103	0	0
11.3818	0	0.000430515	0	0
11.8034	0	0.000258309	0	0
12.2249	0	0	0	0
12.6465	0	0.000344412	0	0
13.068	0	0.000172206	0	0
13.4896	0.000101595	8.6103e-05	0	0
13.9111	0	0	0	0
14.3327	0	8.6103e-05	0	0
14.7542	0	0	0	0
15.1758	0	0	0	0
15.5973	0	8.6103e-05	0	0
16.0189	0	0.000172206	0	0
16.4404	0	0.000344412	0	0
16.862	0	0	0	0
17.2835	0	0	0	0
17.7051	0	0	0	0
18.1266	0	0	0	0
18.5482	0	0	0	0
18.9697	0	0	0	0
19.3913	0	0	0	0
19.8128	0	0	0	0
20.2344	0	0	0	0
20.6559	0	0	0	0
21.0775	0	0	0	0
21.499	0	0	0	0
21.9206	0	0	0	0
22.3421	0	0	0	0
22.7637	0	0	0	0
23.1852	0	0	0	0
23.6068	0	0	0	0
24.0283	0	0	0	0
24.4499	0	0	0	0
24.8714	0	0	0	0
25.293	0	0	0	0
25.7145	0	0	0	0
26.1361	0	0	0	0
26.5576	0	0	0	0
26.9792	0	0	0	0
27.4007	0	0	0	0
27.8223	0	0	0	0
28.2438	0	0	0	0
28.6654	0	0	0	0
29.0869	0	0	0	0
29.5085	0	0	0	0
29.93	0	0	0	0
30.3516	0	0	0	0
30.7731	0	0	0	0
31.1947	0	0	0	0
31.6162	0	0	0	0
32.0378	0	0	0	0
32.4593	0	0	0	0
32.8809	0	0	0	0
33.3024	0	0	0	0
33.724	0	0	0	0
34.1455	0	0	0	0
34.5671	0	0	0	0
34.9886	0	0	0	0
35.4102	0	0	0	0
35.8317	0	0	0	0
36.2533	0	0	0	0
36.6748	0	0	0	0
37.0964	0	0	0	0
37.5179	0	0	0	0
37.9395	0	0	0	0
38.361	0	0	0	0
38.7826	0	0	0	0
39.2041	0	0	0	0
39.6257	0	0	0	0
40.0472	0	0	0	0
40.4688	0	0	0	0
40.8903	0	0	0	0
41.3119	0	0	0	0
41.7334	0	0	0	0
42.155	0	0	0	0
42.5765	0	0	0	0
42.9981	0	0	0	0
43.4196	0	0	0	0
43.8412	0	0	0	0
44.2627	0	0	0	0
44.6843	0	0	0	0
45.1058	0	0	0	0
45.5274	0	0	0	0
45.9489	0	0	0	0
46.3705	0	0	0	0
46.792	0	0	0	0
47.2136	0	0	0	0
47.6351	0	0	0	0
48.0567	0	0	0	0
48.4782	0	0	0	0
48.8998	0	0	0	0
49.3213	0	0	0	0
49.7429	0	8.6103e-05	0	0
50.1644	0	0	0	0
50.586	0	0	0	0
51.0075	0	0	0	0
51.4291	0	0	0	0
51.8506	0	0	0	0
52.2722	0	0	0	0
52.6937	0	0	0	0
53.1153	0	0	0	0
53.5368	0	0	0	0
53.9584	0	0	0	0
54.3799	0	0	0	0
54.8015	0	0	0	0
55.223	0	0	0	0
55.6445	0	0	0	0
56.0661	0	0	0	0
56.4876	0	0	0	0
56.9092	0	0	0	0
57.3307	0	0	0	0
57.7523	0	0	0	0
58.1738	0	0	0	0
58.5954	0	8.6103e-05	0	0
59.0169	0	0	0	0
59.4385	0	0	0	0

## Sheet: Fig. 3A
Distance to growth front (µm)	Normalized intensity (a.u.)
	Fn	αSMA	TNC	SHG
-371.807	0.00965153	0.00637162	0.00150075	0.251497
-371.385	0.00975312	0.00637162	0.000667	0.247505
-370.964	0.00944834	0.00542449	0.00016675	0.233533
-370.542	0.00944834	0.00740486	0.0003335	0.237525
-370.121	0.00934674	0.00714655	0.0010005	0.247505
-369.699	0.00904196	0.00619941	0.001334	0.277445
-369.277	0.00873717	0.00628552	0.00083375	0.289421
-368.856	0.00924515	0.00680214	0.000667	0.277445
-368.434	0.00924515	0.00602721	0.00050025	0.277445
-368.013	0.00944834	0.00619941	0.00050025	0.259481
-367.591	0.00853398	0.00688824	0.0010005	0.249501
-367.17	0.00944834	0.00645772	0.00083375	0.239521
-366.748	0.00914355	0.00637162	0.0003335	0.245509
-366.327	0.00924515	0.00637162	0.00116725	0.237525
-365.905	0.00934674	0.00680214	0.00116725	0.231537
-365.484	0.00894036	0.00611331	0.00016675	0.219561
-365.062	0.00833079	0.0056828	0.0010005	0.223553
-364.64	0.00965153	0.00637162	0.0003335	0.229541
-364.219	0.00863558	0.00671603	0.001334	0.225549
-363.797	0.00924515	0.00645772	0.0010005	0.237525
-363.376	0.00863558	0.0057689	0.00116725	0.247505
-362.954	0.00914355	0.00594111	0.000667	0.241517
-362.533	0.00914355	0.00611331	0.00083375	0.237525
-362.111	0.00904196	0.005855	0.001334	0.231537
-361.69	0.00965153	0.00680214	0.0010005	0.231537
-361.268	0.00954993	0.00602721	0.000667	0.233533
-360.846	0.0100579	0.00533838	0.0010005	0.239521
-360.425	0.00944834	0.00533838	0.00050025	0.243513
-360.003	0.00985472	0.00619941	0.000667	0.243513
-359.582	0.00965153	0.00637162	0.00116725	0.227545
-359.16	0.00944834	0.0057689	0.000667	0.231537
-358.739	0.00802601	0.00559669	0.00083375	0.235529
-358.317	0.0082292	0.0057689	0.0010005	0.231537
-357.896	0.00853398	0.00671603	0.00150075	0.239521
-357.474	0.00843239	0.0056828	0.000667	0.229541
-357.053	0.00914355	0.00594111	0.00116725	0.241517
-356.631	0.00924515	0.00645772	0.00150075	0.231537
-356.209	0.00944834	0.00645772	0.00083375	0.255489
-355.788	0.00853398	0.00594111	0.0010005	0.261477
-355.366	0.00833079	0.0056828	0	0.255489
-354.945	0.00863558	0.00671603	0.00083375	0.243513
-354.523	0.0082292	0.00516618	0.00083375	0.259481
-354.102	0.00904196	0.00602721	0.00083375	0.261477
-353.68	0.00853398	0.0057689	0.0003335	0.277445
-353.259	0.00934674	0.00628552	0.00016675	0.255489
-352.837	0.00914355	0.00637162	0.00050025	0.261477
-352.415	0.00985472	0.00671603	0.000667	0.267465
-351.994	0.00894036	0.0057689	0.00116725	0.263473
-351.572	0.00863558	0.00516618	0.0010005	0.255489
-351.151	0.00843239	0.0057689	0.00116725	0.257485
-350.729	0.00873717	0.0057689	0.00050025	0.233533
-350.308	0.00853398	0.00611331	0.001334	0.249501
-349.886	0.0082292	0.00490787	0.00150075	0.245509
-349.465	0.00894036	0.005855	0.00083375	0.241517
-349.043	0.00954993	0.00525228	0.00083375	0.253493
-348.622	0.00883877	0.00602721	0.00083375	0.259481
-348.2	0.00873717	0.00594111	0.0010005	0.267465
-347.778	0.0082292	0.0057689	0.00116725	0.261477
-347.357	0.00873717	0.00559669	0.0010005	0.263473
-346.935	0.00863558	0.00662993	0.00083375	0.269461
-346.514	0.00751803	0.0057689	0.00083375	0.275449
-346.092	0.0081276	0.005855	0.00050025	0.269461
-345.671	0.00802601	0.00628552	0.0003335	0.259481
-345.249	0.00934674	0.00619941	0.0010005	0.241517
-344.828	0.00894036	0.005855	0.0010005	0.255489
-344.406	0.0082292	0.0056828	0.00016675	0.247505
-343.984	0.00761963	0.00533838	0.00116725	0.237525
-343.563	0.00792441	0.0057689	0.000667	0.237525
-343.141	0.00853398	0.00508008	0.00083375	0.249501
-342.72	0.00863558	0.00542449	0.0016675	0.241517
-342.298	0.00792441	0.0057689	0.00116725	0.237525
-341.877	0.00782282	0.00594111	0.001334	0.233533
-341.455	0.00843239	0.0056828	0.0016675	0.221557
-341.034	0.0082292	0.00619941	0.00083375	0.217565
-340.612	0.00782282	0.0057689	0.0003335	0.215569
-340.191	0.00792441	0.00602721	0.00083375	0.211577
-339.769	0.00863558	0.00559669	0.00216775	0.195609
-339.347	0.00914355	0.00619941	0.00116725	0.201597
-338.926	0.00904196	0.005855	0.000667	0.219561
-338.504	0.0081276	0.00559669	0.000667	0.213573
-338.083	0.00629889	0.00482177	0.0010005	0.213573
-337.661	0.00711165	0.00508008	0.001334	0.207585
-337.24	0.00701006	0.0056828	0.00116725	0.201597
-336.818	0.00731484	0.00525228	0.001334	0.187625
-336.397	0.00802601	0.00602721	0.00083375	0.185629
-335.975	0.00792441	0.00508008	0.00116725	0.181637
-335.553	0.00853398	0.0057689	0.001334	0.193613
-335.132	0.00772122	0.0057689	0.00150075	0.177645
-334.71	0.00782282	0.00619941	0.0010005	0.181637
-334.289	0.00833079	0.0057689	0.002001	0.181637
-333.867	0.00833079	0.00464956	0.0016675	0.193613
-333.446	0.0082292	0.00490787	0.0010005	0.201597
-333.024	0.00772122	0.00533838	0.00083375	0.189621
-332.603	0.00731484	0.00490787	0.000667	0.187625
-332.181	0.00741644	0.00559669	0.00083375	0.187625
-331.76	0.00761963	0.00516618	0.00150075	0.187625
-331.338	0.00792441	0.00499397	0.00083375	0.195609
-330.916	0.00701006	0.00542449	0.00083375	0.183633
-330.495	0.00731484	0.00525228	0.00050025	0.177645
-330.073	0.00711165	0.00525228	0.00183425	0.175649
-329.652	0.00751803	0.005855	0.00116725	0.173653
-329.23	0.00761963	0.00482177	0.0003335	0.183633
-328.809	0.00721325	0.00551059	0.00050025	0.159681
-328.387	0.0082292	0.00645772	0.00083375	0.175649
-327.966	0.00731484	0.00508008	0.00116725	0.175649
-327.544	0.00772122	0.00447735	0.00083375	0.175649
-327.123	0.00792441	0.00499397	0.000667	0.165669
-326.701	0.00761963	0.00490787	0.0010005	0.155689
-326.279	0.00680687	0.00542449	0.00050025	0.161677
-325.858	0.00792441	0.00439125	0.0010005	0.159681
-325.436	0.00761963	0.00490787	0.001334	0.159681
-325.015	0.00782282	0.00559669	0.0010005	0.147705
-324.593	0.00741644	0.00533838	0.00083375	0.151697
-324.172	0.0081276	0.00559669	0.00116725	0.155689
-323.75	0.00731484	0.00490787	0.0010005	0.151697
-323.329	0.0081276	0.00508008	0.00183425	0.149701
-322.907	0.00721325	0.00559669	0.0003335	0.153693
-322.485	0.00731484	0.00551059	0.0010005	0.157685
-322.064	0.00792441	0.00551059	0.0023345	0.145709
-321.642	0.00741644	0.00628552	0.0010005	0.159681
-321.221	0.00701006	0.00594111	0.0016675	0.175649
-320.799	0.00660368	0.00628552	0.0010005	0.189621
-320.378	0.00761963	0.00611331	0	0.185629
-319.956	0.00772122	0.00508008	0.0010005	0.165669
-319.535	0.00873717	0.00508008	0.001334	0.157685
-319.113	0.00863558	0.00619941	0.0010005	0.155689
-318.692	0.00751803	0.00525228	0.002001	0.157685
-318.27	0.00782282	0.00542449	0.001334	0.159681
-317.848	0.00782282	0.00611331	0.00216775	0.163673
-317.427	0.00751803	0.00559669	0.00183425	0.153693
-317.005	0.00660368	0.00516618	0.00083375	0.151697
-316.584	0.00711165	0.00499397	0.00183425	0.157685
-316.162	0.00741644	0.00533838	0.0016675	0.149701
-315.741	0.00782282	0.00516618	0.0010005	0.151697
-315.319	0.00761963	0.00542449	0.0003335	0.143713
-314.898	0.00772122	0.00542449	0.0003335	0.149701
-314.476	0.0081276	0.00482177	0.0003335	0.161677
-314.054	0.00772122	0.00439125	0.001334	0.149701
-313.633	0.00751803	0.00508008	0.000667	0.163673
-313.211	0.00772122	0.00508008	0.000667	0.177645
-312.79	0.00782282	0.0056828	0.00050025	0.163673
-312.368	0.00782282	0.00619941	0.00216775	0.155689
-311.947	0.00782282	0.00645772	0.0010005	0.151697
-311.525	0.00761963	0.00508008	0.0016675	0.145709
-311.104	0.00782282	0.00482177	0.0010005	0.157685
-310.682	0.00772122	0.00542449	0.002001	0.153693
-310.261	0.00741644	0.00662993	0.000667	0.153693
-309.839	0.00843239	0.00662993	0.000667	0.147705
-309.417	0.00782282	0.00628552	0.00116725	0.141717
-308.996	0.00853398	0.0056828	0.001334	0.149701
-308.574	0.00853398	0.00559669	0.00116725	0.143713
-308.153	0.0081276	0.00559669	0.00150075	0.155689
-307.731	0.00772122	0.00559669	0.00250125	0.153693
-307.31	0.00711165	0.00611331	0.00183425	0.151697
-306.888	0.00843239	0.0056828	0.00150075	0.161677
-306.467	0.00802601	0.00551059	0.00116725	0.163673
-306.045	0.00883877	0.00559669	0.0010005	0.171657
-305.623	0.00853398	0.00619941	0.001334	0.161677
-305.202	0.00772122	0.00602721	0.00116725	0.167665
-304.78	0.00731484	0.005855	0.0023345	0.175649
-304.359	0.00883877	0.00559669	0.00116725	0.169661
-303.937	0.00843239	0.00628552	0.0010005	0.161677
-303.516	0.00751803	0.0056828	0.00216775	0.169661
-303.094	0.00833079	0.00559669	0.00150075	0.149701
-302.673	0.00863558	0.00594111	0.0010005	0.165669
-302.251	0.00914355	0.00671603	0.00183425	0.161677
-301.83	0.00894036	0.00740486	0.00083375	0.165669
-301.408	0.00904196	0.0056828	0.00150075	0.179641
-300.986	0.00985472	0.0056828	0.002001	0.179641
-300.565	0.00924515	0.00559669	0.002668	0.171657
-300.143	0.00924515	0.005855	0.00183425	0.163673
-299.722	0.00954993	0.00525228	0.0023345	0.187625
-299.3	0.00954993	0.00611331	0.0016675	0.191617
-298.879	0.00985472	0.00637162	0.00116725	0.213573
-298.457	0.00944834	0.00628552	0.00050025	0.221557
-298.036	0.00873717	0.00688824	0.001334	0.209581
-297.614	0.00944834	0.00594111	0.002668	0.217565
-297.192	0.00944834	0.00602721	0.0023345	0.207585
-296.771	0.00904196	0.00611331	0.002001	0.195609
-296.349	0.00863558	0.00723265	0.0016675	0.201597
-295.928	0.00904196	0.00637162	0.00216775	0.207585
-295.506	0.00944834	0.00602721	0.000667	0.219561
-295.085	0.00965153	0.00628552	0.00083375	0.231537
-294.663	0.00944834	0.00594111	0.00150075	0.229541
-294.242	0.00934674	0.00551059	0.0016675	0.233533
-293.82	0.0101595	0.00525228	0.00150075	0.243513
-293.399	0.00944834	0.00499397	0.000667	0.231537
-292.977	0.00954993	0.00645772	0.00116725	0.207585
-292.555	0.00883877	0.0057689	0.001334	0.203593
-292.134	0.00883877	0.00628552	0.00116725	0.209581
-291.712	0.00873717	0.00516618	0.0003335	0.201597
-291.291	0.00934674	0.00594111	0.001334	0.189621
-290.869	0.00914355	0.00482177	0.00250125	0.183633
-290.448	0.00944834	0.005855	0.00183425	0.185629
-290.026	0.00954993	0.00611331	0.002668	0.191617
-289.605	0.00934674	0.00662993	0.002001	0.193613
-289.183	0.00944834	0.00602721	0.0023345	0.199601
-288.761	0.00894036	0.00628552	0.0030015	0.191617
-288.34	0.00985472	0.0057689	0.0016675	0.201597
-287.918	0.00944834	0.0057689	0.00116725	0.207585
-287.497	0.00904196	0.00516618	0.00116725	0.223553
-287.075	0.00894036	0.00611331	0.0016675	0.209581
-286.654	0.00751803	0.00619941	0.00150075	0.193613
-286.232	0.00954993	0.00619941	0.00150075	0.199601
-285.811	0.00965153	0.00628552	0.00116725	0.197605
-285.389	0.00944834	0.0057689	0.00216775	0.197605
-284.968	0.00954993	0.00645772	0.001334	0.201597
-284.546	0.00944834	0.00637162	0.00183425	0.205589
-284.124	0.00924515	0.00671603	0.0016675	0.197605
-283.703	0.00924515	0.00645772	0.00150075	0.191617
-283.281	0.0102611	0.00628552	0.001334	0.195609
-282.86	0.00985472	0.00680214	0.00150075	0.199601
-282.438	0.00944834	0.00602721	0.0030015	0.195609
-282.017	0.00894036	0.00688824	0.0023345	0.197605
-281.595	0.00853398	0.00757706	0.002668	0.205589
-281.174	0.00954993	0.00714655	0.00250125	0.217565
-280.752	0.00985472	0.00671603	0.002001	0.235529
-280.33	0.00924515	0.00714655	0.00250125	0.241517
-279.909	0.00914355	0.00749096	0.0023345	0.237525
-279.487	0.00904196	0.00671603	0.00316825	0.227545
-279.066	0.00894036	0.00749096	0.00183425	0.215569
-278.644	0.00883877	0.00783537	0.002668	0.215569
-278.223	0.00975312	0.00671603	0.0030015	0.203593
-277.801	0.00934674	0.00680214	0.002668	0.195609
-277.38	0.00954993	0.00800758	0.002668	0.195609
-276.958	0.00924515	0.00792147	0.002668	0.191617
-276.537	0.00985472	0.00706044	0.0023345	0.201597
-276.115	0.00965153	0.00723265	0.002668	0.201597
-275.693	0.0102611	0.00766317	0.00216775	0.195609
-275.272	0.00944834	0.00680214	0.00216775	0.199601
-274.85	0.00975312	0.00706044	0.001334	0.201597
-274.429	0.00853398	0.00688824	0.00283475	0.201597
-274.007	0.00873717	0.00654383	0.0016675	0.203593
-273.586	0.00985472	0.00714655	0.0036685	0.207585
-273.164	0.0103627	0.0057689	0.002668	0.201597
-272.743	0.00954993	0.005855	0.003335	0.197605
-272.321	0.00995631	0.00602721	0.0016675	0.201597
-271.9	0.00944834	0.00551059	0.00216775	0.209581
-271.478	0.00904196	0.00611331	0.00116725	0.199601
-271.056	0.00924515	0.00688824	0.002001	0.201597
-270.635	0.00944834	0.00714655	0.00116725	0.199601
-270.213	0.00975312	0.00723265	0.0010005	0.203593
-269.792	0.00924515	0.00731875	0.00216775	0.183633
-269.37	0.00894036	0.00774927	0.00216775	0.193613
-268.949	0.00965153	0.00688824	0.0023345	0.191617
-268.527	0.00904196	0.00611331	0.00116725	0.185629
-268.106	0.00914355	0.00637162	0.001334	0.177645
-267.684	0.00975312	0.00628552	0.001334	0.185629
-267.262	0.00853398	0.00697434	0.0016675	0.189621
-266.841	0.0101595	0.00697434	0.002668	0.189621
-266.419	0.00944834	0.00749096	0.00183425	0.207585
-265.998	0.00924515	0.00654383	0.00183425	0.217565
-265.576	0.00944834	0.00637162	0.00150075	0.209581
-265.155	0.00975312	0.00749096	0.00216775	0.209581
-264.733	0.0105659	0.00662993	0.002001	0.203593
-264.312	0.00975312	0.00731875	0.00350175	0.211577
-263.89	0.0109723	0.00783537	0.00183425	0.211577
-263.469	0.0110739	0.00671603	0.00183425	0.207585
-263.047	0.0106675	0.00706044	0.0016675	0.209581
-262.625	0.0101595	0.00740486	0.0023345	0.205589
-262.204	0.00965153	0.00740486	0.002001	0.207585
-261.782	0.0108707	0.00723265	0.00283475	0.209581
-261.361	0.00985472	0.00688824	0.0023345	0.211577
-260.939	0.00995631	0.00628552	0.00150075	0.221557
-260.518	0.0106675	0.00662993	0.00116725	0.215569
-260.096	0.0103627	0.00662993	0.0010005	0.219561
-259.675	0.0106675	0.00706044	0.00116725	0.225549
-259.253	0.0102611	0.00688824	0.0010005	0.231537
-258.831	0.0101595	0.00706044	0.00116725	0.229541
-258.41	0.0102611	0.00688824	0.0016675	0.227545
-257.988	0.00965153	0.00706044	0.00150075	0.223553
-257.567	0.00985472	0.00671603	0.0016675	0.219561
-257.145	0.0107691	0.00714655	0.00183425	0.217565
-256.724	0.0100579	0.00654383	0.00183425	0.219561
-256.302	0.00975312	0.00637162	0.001334	0.221557
-255.881	0.0103627	0.00688824	0.001334	0.219561
-255.459	0.00944834	0.00637162	0.0016675	0.219561
-255.038	0.0104643	0.005855	0.00150075	0.217565
-254.616	0.0103627	0.00654383	0.001334	0.203593
-254.194	0.00904196	0.00645772	0.00116725	0.207585
-253.773	0.0100579	0.0057689	0.00083375	0.225549
-253.351	0.00934674	0.0056828	0.001334	0.235529
-252.93	0.0101595	0.00619941	0.00250125	0.249501
-252.508	0.0100579	0.00654383	0.0016675	0.229541
-252.087	0.0104643	0.00637162	0.00183425	0.213573
-251.665	0.00914355	0.00533838	0.0016675	0.217565
-251.244	0.00985472	0.00551059	0.000667	0.223553
-250.822	0.00985472	0.00654383	0.001334	0.231537
-250.4	0.00934674	0.00680214	0.001334	0.223553
-249.979	0.00995631	0.00654383	0.00216775	0.217565
-249.557	0.00985472	0.00662993	0.00183425	0.233533
-249.136	0.0101595	0.00654383	0.00216775	0.247505
-248.714	0.00995631	0.00619941	0.00216775	0.245509
-248.293	0.00934674	0.00645772	0.00083375	0.263473
-247.871	0.0103627	0.00680214	0.00050025	0.245509
-247.45	0.0101595	0.00645772	0.0010005	0.259481
-247.028	0.0101595	0.00645772	0.002001	0.277445
-246.607	0.0103627	0.00637162	0.00116725	0.267465
-246.185	0.0110739	0.00662993	0.00083375	0.279441
-245.763	0.0104643	0.00714655	0.00150075	0.271457
-245.342	0.0105659	0.00637162	0.0016675	0.279441
-244.92	0.0105659	0.00714655	0.002668	0.267465
-244.499	0.0100579	0.00723265	0.00150075	0.273453
-244.077	0.00975312	0.00680214	0.001334	0.295409
-243.656	0.0105659	0.00680214	0.0023345	0.305389
-243.234	0.0105659	0.00766317	0.0023345	0.291417
-242.813	0.0108707	0.00714655	0.00150075	0.291417
-242.391	0.0102611	0.00774927	0.00183425	0.275449
-241.969	0.0105659	0.0087825	0.003335	0.293413
-241.548	0.0111755	0.0085242	0.00216775	0.311377
-241.126	0.0111755	0.00757706	0.00183425	0.305389
-240.705	0.0113786	0.00792147	0.0023345	0.299401
-240.283	0.0125978	0.00809368	0.00216775	0.293413
-239.862	0.0124962	0.00843809	0.0036685	0.275449
-239.44	0.0132074	0.00826589	0.00383525	0.281437
-239.019	0.0125978	0.00800758	0.00350175	0.287425
-238.597	0.0123946	0.00835199	0.00316825	0.305389
-238.176	0.0118866	0.00809368	0.00283475	0.305389
-237.754	0.0132074	0.00783537	0.0030015	0.295409
-237.332	0.0115818	0.00800758	0.0023345	0.279441
-236.911	0.0116834	0.00783537	0.002001	0.285429
-236.489	0.011785	0.00835199	0.003335	0.277445
-236.068	0.0113786	0.0085242	0.00216775	0.259481
-235.646	0.011277	0.00895471	0.002001	0.253493
-235.225	0.011785	0.0086964	0.00183425	0.255489
-234.803	0.0123946	0.00817978	0.0023345	0.263473
-234.382	0.0119882	0.00817978	0.00283475	0.267465
-233.96	0.012293	0.00809368	0.0036685	0.279441
-233.538	0.0116834	0.00740486	0.00250125	0.269461
-233.117	0.011785	0.00783537	0.001334	0.269461
-232.695	0.012293	0.00843809	0.002668	0.263473
-232.274	0.0123946	0.00912692	0.0030015	0.255489
-231.852	0.0119882	0.00895471	0.00283475	0.263473
-231.431	0.0132074	0.00835199	0.00250125	0.257485
-231.009	0.0135121	0.00912692	0.00383525	0.255489
-230.588	0.0134105	0.00929912	0.00450225	0.255489
-230.166	0.0132074	0.00895471	0.00416875	0.257485
-229.745	0.0130042	0.00912692	0.003335	0.257485
-229.323	0.0129026	0.00921302	0.00383525	0.259481
-228.901	0.0136137	0.00904081	0.00450225	0.283433
-228.48	0.0137153	0.00929912	0.0030015	0.287425
-228.058	0.0134105	0.00835199	0.00316825	0.281437
-227.637	0.0129026	0.00826589	0.0030015	0.295409
-227.215	0.0131058	0.00886861	0.0030015	0.311377
-226.794	0.0138169	0.0085242	0.004002	0.313373
-226.372	0.0139185	0.00817978	0.0056695	0.311377
-225.951	0.0142233	0.00912692	0.0030015	0.327345
-225.529	0.0145281	0.00938522	0.00216775	0.335329
-225.107	0.0148329	0.00947133	0.0036685	0.323353
-224.686	0.0140201	0.0087825	0.00350175	0.327345
-224.264	0.0136137	0.00904081	0.0036685	0.339321
-223.843	0.0143249	0.00972964	0.00350175	0.335329
-223.421	0.0142233	0.00981574	0.0036685	0.353293
-223	0.0135121	0.0105907	0.00316825	0.359281
-222.578	0.0137153	0.00921302	0.00316825	0.355289
-222.157	0.0151377	0.00955743	0.00383525	0.353293
-221.735	0.0156456	0.00981574	0.00350175	0.371257
-221.314	0.0163568	0.00929912	0.0036685	0.381238
-220.892	0.0153409	0.0102463	0.004002	0.409182
-220.47	0.0158488	0.0109351	0.0043355	0.441118
-220.049	0.0159504	0.0107629	0.00283475	0.453094
-219.627	0.0161536	0.0111073	0.00516925	0.471058
-219.206	0.0164584	0.0114517	0.0070035	0.499002
-218.784	0.0173728	0.0119683	0.00616975	0.528942
-218.363	0.0168648	0.0111934	0.00683675	0.568862
-217.941	0.0171696	0.0116239	0.00616975	0.61477
-217.52	0.0177791	0.0112795	0.00667	0.59481
-217.098	0.0169664	0.0126571	0.00550275	0.638723
-216.677	0.0171696	0.0122266	0.006003	0.672655
-216.255	0.0164584	0.0126571	0.00683675	0.658683
-215.833	0.0171696	0.0120544	0.00817075	0.648703
-215.412	0.0163568	0.01171	0.007337	0.640719
-214.99	0.0167632	0.0116239	0.0090045	0.634731
-214.569	0.017068	0.012571	0.00667	0.598802
-214.147	0.0169664	0.0120544	0.0070035	0.568862
-213.726	0.0159504	0.0116239	0.0056695	0.528942
-213.304	0.0163568	0.0111934	0.006003	0.512974
-212.883	0.0167632	0.0116239	0.00667	0.568862
-212.461	0.0169664	0.0117961	0.00717025	0.576846
-212.039	0.0181855	0.0123127	0.007337	0.552894
-211.618	0.0174743	0.0122266	0.010005	0.542914
-211.196	0.0172712	0.0123988	0.0103385	0.508982
-210.775	0.0186935	0.012571	0.0083375	0.500998
-210.353	0.0177791	0.0136904	0.00616975	0.489022
-209.932	0.0181855	0.0130877	0.00783725	0.506986
-209.51	0.0185919	0.0132599	0.00883775	0.526946
-209.089	0.0187951	0.012571	0.007337	0.542914
-208.667	0.0181855	0.0129154	0.00917125	0.50499
-208.246	0.0182871	0.0136904	0.0105053	0.502994
-207.824	0.0182871	0.0136904	0.00817075	0.479042
-207.402	0.0183887	0.0132599	0.00717025	0.471058
-206.981	0.0177791	0.0136904	0.007337	0.461078
-206.559	0.0180839	0.0130015	0.0070035	0.48503
-206.138	0.0183887	0.0120544	0.0076705	0.55489
-205.716	0.0177791	0.0123988	0.0063365	0.52495
-205.295	0.0178807	0.0119683	0.00450225	0.419162
-204.873	0.0175759	0.0115378	0.0063365	0.379242
-204.452	0.0178807	0.01171	0.00783725	0.39521
-204.03	0.017068	0.0114517	0.00917125	0.421158
-203.608	0.0164584	0.0109351	0.0076705	0.355289
-203.187	0.0163568	0.0111934	0.00750375	0.333333
-202.765	0.017068	0.0114517	0.00783725	0.335329
-202.344	0.0171696	0.0112795	0.00650325	0.341317
-201.922	0.0171696	0.0110212	0.0050025	0.339321
-201.501	0.0163568	0.0119683	0.0076705	0.343313
-201.079	0.0161536	0.0120544	0.00616975	0.335329
-200.658	0.0172712	0.0112795	0.00683675	0.341317
-200.236	0.0175759	0.0107629	0.006003	0.337325
-199.815	0.0185919	0.0105046	0.007337	0.313373
-199.393	0.0177791	0.010074	0.0070035	0.341317
-198.971	0.019811	0.0109351	0.00817075	0.357285
-198.55	0.0193031	0.0112795	0.0063365	0.363273
-198.128	0.0204206	0.0118822	0.0070035	0.355289
-197.707	0.0200142	0.0123127	0.00750375	0.371257
-197.285	0.0190999	0.0127432	0.00983825	0.359281
-196.864	0.0200142	0.012571	0.00817075	0.335329
-196.442	0.0194047	0.0123127	0.0101718	0.317365
-196.021	0.0186935	0.0130877	0.010005	0.321357
-195.599	0.0192015	0.013346	0.0076705	0.307385
-195.177	0.0190999	0.0131738	0.00883775	0.305389
-194.756	0.0178807	0.0117961	0.00817075	0.307385
-194.334	0.0178807	0.0116239	0.00667	0.331337
-193.913	0.0172712	0.0105046	0.007337	0.315369
-193.491	0.017068	0.010849	0.00616975	0.307385
-193.07	0.0171696	0.0113656	0.00583625	0.335329
-192.648	0.0171696	0.0112795	0.007337	0.373253
-192.227	0.0172712	0.0110212	0.00667	0.427146
-191.805	0.01656	0.0111073	0.0056695	0.44511
-191.384	0.0166616	0.0111073	0.00783725	0.417166
-190.962	0.0159504	0.0110212	0.00667	0.433134
-190.54	0.0168648	0.0115378	0.0063365	0.463074
-190.119	0.0174743	0.0118822	0.00817075	0.526946
-189.697	0.0172712	0.0123127	0.00783725	0.510978
-189.276	0.0186935	0.0119683	0.007337	0.431138
-188.854	0.0197094	0.0123127	0.008671	0.387226
-188.433	0.0183887	0.0123127	0.008671	0.389222
-188.011	0.0178807	0.0130877	0.009338	0.391218
-187.59	0.0187951	0.012571	0.0090045	0.429142
-187.168	0.0201158	0.013346	0.0076705	0.427146
-186.746	0.020319	0.0130015	0.007337	0.421158
-186.325	0.0195062	0.0128293	0.008004	0.401198
-185.903	0.0207254	0.0129154	0.008004	0.38523
-185.482	0.0201158	0.0124849	0.0070035	0.365269
-185.06	0.0206238	0.01171	0.00667	0.403194
-184.639	0.0184903	0.0112795	0.0063365	0.441118
-184.217	0.0180839	0.0111073	0.0063365	0.407186
-183.796	0.0184903	0.0115378	0.008671	0.407186
-183.374	0.0189983	0.0107629	0.008004	0.44511
-182.953	0.0193031	0.0109351	0.00667	0.441118
-182.531	0.0192015	0.0111073	0.00667	0.431138
-182.109	0.0195062	0.0118822	0.00750375	0.427146
-181.688	0.0200142	0.0121405	0.00667	0.447106
-181.266	0.0192015	0.0119683	0.0083375	0.433134
-180.845	0.0185919	0.0127432	0.010005	0.409182
-180.423	0.0183887	0.0127432	0.00817075	0.367265
-180.002	0.0182871	0.0121405	0.007337	0.355289
-179.58	0.0189983	0.012571	0.008004	0.371257
-179.159	0.0189983	0.0126571	0.00650325	0.40519
-178.737	0.020319	0.012571	0.00850425	0.431138
-178.315	0.0197094	0.0130015	0.010005	0.43513
-177.894	0.0196078	0.0134321	0.00950475	0.421158
-177.472	0.0212334	0.0144653	0.0090045	0.451098
-177.051	0.0202174	0.0134321	0.0096715	0.447106
-176.629	0.0194047	0.0131738	0.0096715	0.421158
-176.208	0.0204206	0.0136043	0.0090045	0.38523
-175.786	0.0201158	0.0136043	0.010672	0.407186
-175.365	0.0202174	0.0128293	0.0103385	0.417166
-174.943	0.0211318	0.0136043	0.0076705	0.409182
-174.522	0.0207254	0.0137765	0.0101718	0.443114
-174.1	0.021335	0.0135182	0.010672	0.457086
-173.678	0.0215381	0.0142931	0.00950475	0.49501
-173.257	0.0226557	0.0142931	0.010672	0.53493
-172.835	0.0233669	0.0135182	0.009338	0.55489
-172.414	0.0243828	0.0141209	0.010672	0.558882
-171.992	0.02357	0.0154985	0.0111723	0.550898
-171.571	0.0241796	0.0155846	0.0105053	0.550898
-171.149	0.0251956	0.0158429	0.012673	0.528942
-170.728	0.0255004	0.0158429	0.01334	0.532934
-170.306	0.0270243	0.0171345	0.0131733	0.508982
-169.884	0.0275323	0.017565	0.0125063	0.500998
-169.463	0.028345	0.0177372	0.0123395	0.493014
-169.041	0.028853	0.0179955	0.0143405	0.52495
-168.62	0.0297673	0.0196315	0.0143405	0.518962
-168.198	0.0303769	0.0198037	0.0136735	0.52495
-167.777	0.028345	0.0204925	0.0141738	0.552894
-167.355	0.0267195	0.0189427	0.0125063	0.532934
-166.934	0.0260083	0.0173067	0.0136735	0.542914
-166.512	0.025602	0.0165318	0.0138403	0.556886
-166.091	0.0247892	0.0166179	0.012673	0.586826
-165.669	0.0243828	0.0176511	0.0135068	0.596806
-165.247	0.0244844	0.0187704	0.0125063	0.622754
-164.826	0.025094	0.0191149	0.0138403	0.654691
-164.404	0.024586	0.018426	0.014007	0.652695
-163.983	0.0239764	0.0203203	0.014674	0.672655
-163.561	0.0242812	0.0210091	0.0163415	0.668663
-163.14	0.0253988	0.0217841	0.0148408	0.652695
-162.718	0.0258051	0.0223007	0.015341	0.640719
-162.297	0.0269227	0.0219563	0.0150075	0.650699
-161.875	0.0273291	0.0219563	0.0158413	0.640719
-161.454	0.0291578	0.0223007	0.016008	0.620758
-161.032	0.0291578	0.0230756	0.015341	0.610778
-160.61	0.028345	0.0226451	0.0163415	0.646707
-160.189	0.028345	0.0220424	0.0156745	0.712575
-159.767	0.027837	0.0229034	0.015341	0.782435
-159.346	0.028345	0.0244532	0.016675	0.744511
-158.924	0.028853	0.0256587	0.0175088	0.690619
-158.503	0.028345	0.0268641	0.018009	0.682635
-158.081	0.0275323	0.0262614	0.0178423	0.692615
-157.66	0.0276339	0.0254004	0.0170085	0.666667
-157.238	0.0267195	0.0236783	0.0158413	0.642715
-156.816	0.0264147	0.0241088	0.016675	0.648703
-156.395	0.0253988	0.0229034	0.0165083	0.678643
-155.973	0.0265163	0.0223007	0.0163415	0.706587
-155.552	0.025602	0.0227312	0.0151743	0.716567
-155.13	0.0264147	0.0220424	0.0150075	0.680639
-154.709	0.0258051	0.0214396	0.015341	0.694611
-154.287	0.0243828	0.022559	0.0155078	0.698603
-153.866	0.0251956	0.022559	0.0158413	0.712575
-153.444	0.025602	0.0245393	0.0175088	0.720559
-153.023	0.0263131	0.0245393	0.0176755	0.702595
-152.601	0.0252972	0.0229034	0.0161748	0.682635
-152.179	0.0249924	0.0228173	0.0170085	0.634731
-151.758	0.025094	0.0228173	0.0178423	0.640719
-151.336	0.0265163	0.0247116	0.0165083	0.636727
-150.915	0.0270243	0.0260892	0.0158413	0.644711
-150.493	0.0269227	0.0262614	0.017342	0.646707
-150.072	0.0266179	0.0258309	0.0176755	0.646707
-149.65	0.0261099	0.0239366	0.0163415	0.678643
-149.229	0.0267195	0.0239366	0.0161748	0.674651
-148.807	0.0259067	0.0231617	0.0156745	0.692615
-148.385	0.0274307	0.0223868	0.0156745	0.742515
-147.964	0.0265163	0.0223007	0.0163415	0.772455
-147.542	0.0272275	0.0221285	0.0155078	0.792415
-147.121	0.027837	0.0229034	0.0150075	0.780439
-146.699	0.0268211	0.0235061	0.0161748	0.788423
-146.278	0.0269227	0.0237644	0.016008	0.776447
-145.856	0.0273291	0.0235061	0.0161748	0.760479
-145.435	0.0271259	0.0230756	0.0145073	0.806387
-145.013	0.0273291	0.0229895	0.0165083	0.892216
-144.592	0.0264147	0.0217841	0.0148408	0.906188
-144.17	0.0270243	0.0206647	0.014674	0.874251
-143.748	0.0270243	0.0212674	0.0135068	0.858283
-143.327	0.0251956	0.021698	0.0141738	0.882236
-142.905	0.0258051	0.0217841	0.0143405	0.886228
-142.484	0.0269227	0.0221285	0.0163415	0.92016
-142.062	0.0272275	0.0229034	0.0145073	0.922156
-141.641	0.0273291	0.0228173	0.0148408	0.918164
-141.219	0.0276339	0.0231617	0.0165083	0.904192
-140.798	0.0292594	0.0238505	0.0175088	0.922156
-140.376	0.028345	0.0241088	0.0168418	0.922156
-139.954	0.0301737	0.0240227	0.0165083	0.878244
-139.533	0.0314945	0.0237644	0.0171753	0.766467
-139.111	0.0316977	0.0244532	0.016675	0.716567
-138.69	0.0329168	0.0244532	0.0170085	0.702595
-138.268	0.0340343	0.025056	0.018676	0.658683
-137.847	0.0345423	0.0256587	0.0178423	0.630739
-137.425	0.0330184	0.0255726	0.017342	0.626747
-137.004	0.0324088	0.0270363	0.0181758	0.646707
-136.582	0.0317992	0.0268641	0.0175088	0.672655
-136.161	0.0325104	0.0281557	0.0175088	0.682635
-135.739	0.03312	0.028414	0.0195098	0.648703
-135.317	0.0327136	0.028414	0.0185093	0.638723
-134.896	0.0339327	0.0272085	0.0170085	0.61477
-134.474	0.0340343	0.0272085	0.0178423	0.57485
-134.053	0.0334248	0.0279835	0.0176755	0.54491
-133.631	0.0345423	0.0272946	0.0161748	0.522954
-133.21	0.0347455	0.0266919	0.0175088	0.512974
-132.788	0.0362694	0.0277252	0.018009	0.516966
-132.367	0.037895	0.0286723	0.0171753	0.516966
-131.945	0.0388093	0.0279835	0.0181758	0.532934
-131.523	0.0402316	0.0282418	0.0181758	0.518962
-131.102	0.0398253	0.0272085	0.0170085	0.516966
-130.68	0.0389109	0.027553	0.0181758	0.508982
-130.259	0.0392157	0.0286723	0.0176755	0.532934
-129.837	0.0394189	0.0270363	0.0158413	0.568862
-129.416	0.0395205	0.0277252	0.0163415	0.558882
-128.994	0.0410444	0.0285001	0.0188428	0.562874
-128.573	0.0419588	0.0285862	0.0183425	0.600798
-128.151	0.04013	0.0297055	0.0178423	0.646707
-127.73	0.0396221	0.0303082	0.0176755	0.662675
-127.308	0.0393173	0.029275	0.0188428	0.668663
-126.886	0.0413492	0.0302221	0.0176755	0.684631
-126.465	0.0395205	0.0303944	0.018009	0.694611
-126.043	0.040638	0.0313415	0.0191763	0.716567
-125.622	0.0409428	0.0325469	0.0203435	0.732535
-125.2	0.0415524	0.0328052	0.019343	0.766467
-124.779	0.0403332	0.0311693	0.0188428	0.800399
-124.357	0.0409428	0.0295333	0.0181758	0.810379
-123.936	0.0400284	0.0296194	0.0176755	0.806387
-123.514	0.0374886	0.0294472	0.0178423	0.860279
-123.092	0.0360662	0.0282418	0.0175088	0.866267
-122.671	0.0360662	0.0266919	0.0171753	0.850299
-122.249	0.0360662	0.0286723	0.0176755	0.834331
-121.828	0.0353551	0.0295333	0.0188428	0.842315
-121.406	0.035863	0.0300499	0.0188428	0.784431
-120.985	0.0366758	0.0322025	0.02001	0.818363
-120.563	0.036879	0.0315137	0.0196765	0.836327
-120.142	0.0366758	0.0312554	0.0198433	0.830339
-119.72	0.0357615	0.0309971	0.019343	0.870259
-119.299	0.0367774	0.0315998	0.0191763	0.958084
-118.877	0.036371	0.0320303	0.0191763	0.982036
-118.455	0.0372854	0.0315998	0.0195098	0.94012
-118.034	0.0392157	0.034269	0.0201768	0.878244
-117.612	0.0410444	0.0352161	0.0223445	0.832335
-117.191	0.0410444	0.0355605	0.0218443	0.806387
-116.769	0.0421619	0.0360771	0.0218443	0.784431
-116.348	0.041654	0.0369382	0.0221778	0.788423
-115.926	0.0420603	0.0373687	0.0223445	0.764471
-115.505	0.0428731	0.0390046	0.0225113	0.714571
-115.083	0.0439907	0.039263	0.0223445	0.726547
-114.661	0.0438891	0.0402101	0.0230115	0.738523
-114.24	0.0424667	0.0415016	0.0245123	0.758483
-113.818	0.0427715	0.0433098	0.0248458	0.734531
-113.397	0.0439907	0.0447735	0.0243455	0.716567
-112.975	0.0435843	0.0439986	0.0243455	0.666667
-112.554	0.0426699	0.0439986	0.023345	0.660679
-112.132	0.0421619	0.0444291	0.0251793	0.684631
-111.711	0.0414508	0.0447735	0.0251793	0.694611
-111.289	0.0412476	0.0444291	0.0265133	0.670659
-110.868	0.041146	0.0445152	0.0268468	0.656687
-110.446	0.0410444	0.0464956	0.0268468	0.630739
-110.024	0.040638	0.0456346	0.0256795	0.626747
-109.603	0.041654	0.0445152	0.0255128	0.638723
-109.181	0.0409428	0.0458068	0.02668	0.648703
-108.76	0.0419588	0.0464956	0.02668	0.654691
-108.338	0.0423651	0.0475288	0.0256795	0.642715
-107.917	0.044397	0.0498536	0.028681	0.648703
-107.495	0.0446002	0.0533838	0.0290145	0.678643
-107.074	0.0447018	0.0539005	0.028681	0.716567
-106.652	0.0452098	0.0540727	0.0271803	0.720559
-106.231	0.0444986	0.0528672	0.0251793	0.694611
-105.809	0.044397	0.0503702	0.0243455	0.694611
-105.387	0.0438891	0.0482177	0.0235118	0.678643
-104.966	0.0433811	0.0465817	0.0230115	0.652695
-104.544	0.0438891	0.0477872	0.024012	0.664671
-104.123	0.0457178	0.0483899	0.024012	0.650699
-103.701	0.0472417	0.0475288	0.0243455	0.60479
-103.28	0.0493752	0.0491648	0.0245123	0.532934
-102.858	0.0503911	0.0483038	0.0238453	0.47505
-102.437	0.049172	0.048476	0.0243455	0.457086
-102.015	0.0493752	0.0491648	0.0241788	0.467066
-101.593	0.0471401	0.0501119	0.0245123	0.512974
-101.172	0.0492736	0.0502841	0.0243455	0.596806
-100.75	0.0500864	0.0519201	0.0258463	0.704591
-100.329	0.0516103	0.0548476	0.0265133	0.740519
-99.9073	0.0525246	0.056053	0.0258463	0.758483
-99.4857	0.0530326	0.0567419	0.0248458	0.736527
-99.0642	0.0538454	0.0582917	0.027347	0.754491
-98.6426	0.0548613	0.0604443	0.029348	0.816367
-98.2211	0.0547597	0.0611331	0.029348	0.956088
-97.7995	0.0564868	0.0605304	0.0290145	1
-97.378	0.0562837	0.0633718	0.029348	0.928144
-96.9564	0.057706	0.0613053	0.0303485	0.952096
-96.5349	0.0558773	0.0600138	0.030682	0.9501
-96.1133	0.0550645	0.0594972	0.0298483	0.91018
-95.6918	0.0574012	0.061047	0.030015	0.9002
-95.2702	0.0586203	0.0608748	0.0298483	0.944112
-94.8487	0.0583156	0.0602721	0.031349	0.962076
-94.4271	0.0583156	0.0625969	0.0330165	0.902196
-94.0056	0.0590267	0.0648355	0.0363515	0.858283
-93.584	0.0599411	0.0675908	0.0361848	0.848303
-93.1625	0.061973	0.0692268	0.0345173	0.812375
-92.7409	0.0637001	0.0681936	0.0336835	0.710579
-92.3194	0.0651224	0.0673325	0.0335168	0.688623
-91.8978	0.0671543	0.066902	0.032016	0.668663
-91.4763	0.068983	0.0662993	0.0298483	0.626747
-91.0547	0.0658336	0.0632857	0.0278473	0.616766
-90.6332	0.0629889	0.0619941	0.0275138	0.618762
-90.2116	0.0608554	0.0576029	0.0255128	0.59481
-89.7901	0.0574012	0.0557947	0.0241788	0.600798
-89.3685	0.0562837	0.0549337	0.0241788	0.616766
-88.947	0.0550645	0.0530394	0.022011	0.578842
-88.5254	0.0547597	0.051834	0.0236785	0.558882
-88.1039	0.053947	0.0521784	0.0241788	0.550898
-87.6823	0.0542518	0.0515757	0.0221778	0.52495
-87.2608	0.053947	0.0512313	0.0228448	0.487026
-86.8392	0.0544549	0.0511452	0.024012	0.469062
-86.4177	0.0555725	0.0548476	0.0255128	0.520958
-85.9961	0.0564868	0.0576029	0.0255128	0.658683
-85.5746	0.057706	0.0582917	0.0271803	0.628743
-85.153	0.0575028	0.0631135	0.0275138	0.54491
-84.7315	0.0589251	0.0674186	0.0305153	0.53493
-84.3099	0.0623794	0.0738764	0.0358513	0.479042
-83.8884	0.0661384	0.084467	0.0396865	0.453094
-83.4668	0.0722341	0.0938522	0.0450225	0.429142
-83.0453	0.0769074	0.101602	0.0463565	0.431138
-82.6237	0.0766027	0.106165	0.0448558	0.343313
-82.2022	0.0749771	0.0974686	0.0395198	0.317365
-81.7806	0.0728436	0.0877389	0.0363515	0.313373
-81.3591	0.0673575	0.0818839	0.0331833	0.317365
-80.9375	0.0656304	0.0793869	0.0321828	0.311377
-80.516	0.0669511	0.0797314	0.034017	0.323353
-80.0944	0.0675607	0.0812812	0.0325163	0.319361
-79.6729	0.0645129	0.0815395	0.0351843	0.335329
-79.2513	0.0634969	0.0824006	0.0351843	0.351297
-78.8298	0.0616682	0.0816256	0.0343505	0.339321
-78.4082	0.0615666	0.0847253	0.0358513	0.333333
-77.9867	0.0632937	0.0872223	0.0376855	0.321357
-77.5651	0.0631921	0.0853281	0.0351843	0.303393
-77.1436	0.0617698	0.0816256	0.0323495	0.283433
-76.722	0.0595347	0.0771483	0.031349	0.283433
-76.3005	0.0572996	0.0708628	0.028681	0.301397
-75.8789	0.0525246	0.0661271	0.0270135	0.305389
-75.4574	0.0507975	0.0638884	0.0245123	0.361277
-75.0358	0.0495784	0.0617358	0.0235118	0.373253
-74.6143	0.045921	0.0592389	0.021344	0.361277
-74.1927	0.0435843	0.0555364	0.0215108	0.397206
-73.7712	0.0402316	0.0549337	0.0210105	0.41517
-73.3496	0.0403332	0.0551059	0.021344	0.411178
-72.9281	0.0400284	0.0559669	0.022678	0.449102
-72.5065	0.0414508	0.0566558	0.0235118	0.502994
-72.085	0.041146	0.0577751	0.0238453	0.479042
-71.6634	0.0400284	0.0570863	0.022011	0.449102
-71.2419	0.0388093	0.0533838	0.022011	0.377246
-70.8203	0.0392157	0.0498536	0.020677	0.381238
-70.3988	0.0392157	0.049337	0.02001	0.361277
-69.9772	0.0385045	0.0512313	0.020677	0.329341
-69.5557	0.0399269	0.0506286	0.0223445	0.319361
-69.1341	0.0390125	0.0508008	0.0218443	0.319361
-68.7126	0.037387	0.0508869	0.0196765	0.301397
-68.291	0.036879	0.0514896	0.0191763	0.307385
-67.8695	0.0385045	0.0515757	0.020677	0.317365
-67.4479	0.0372854	0.054331	0.0228448	0.323353
-67.0264	0.0387077	0.0574307	0.0225113	0.317365
-66.6048	0.0394189	0.0594111	0.0236785	0.271457
-66.1833	0.0390125	0.0562252	0.0210105	0.273453
-65.7617	0.0360662	0.0510591	0.0210105	0.257485
-65.3402	0.0345423	0.048476	0.0171753	0.243513
-64.9186	0.0328152	0.0479594	0.0181758	0.263473
-64.4971	0.0329168	0.0453763	0.0176755	0.283433
-64.0755	0.0328152	0.0432237	0.0181758	0.299401
-63.654	0.032612	0.0433098	0.0183425	0.275449
-63.2324	0.0332216	0.0429654	0.0191763	0.293413
-62.8109	0.0345423	0.0447735	0.02001	0.311377
-62.3893	0.036879	0.04684	0.021344	0.309381
-61.9678	0.0356599	0.0480455	0.0203435	0.305389
-61.5462	0.0344407	0.049337	0.0201768	0.329341
-61.1247	0.0353551	0.0514896	0.0223445	0.311377
-60.7031	0.0377934	0.0550198	0.0228448	0.283433
-60.2816	0.0379965	0.0552781	0.0230115	0.279441
-59.86	0.0388093	0.0523506	0.022678	0.303393
-59.4385	0.0405364	0.050198	0.022011	0.369261
-59.0169	0.040638	0.0495953	0.0216775	0.429142
-58.5954	0.0436859	0.0514896	0.0235118	0.451098
-58.1738	0.0471401	0.0579473	0.0291813	0.453094
-57.7523	0.0467337	0.0638884	0.0285143	0.51497
-57.3307	0.0456162	0.0636301	0.0291813	0.576846
-56.9092	0.0464289	0.062683	0.0261798	0.650699
-56.4876	0.0477497	0.0608748	0.0255128	0.662675
-56.0661	0.048664	0.0597555	0.025346	0.550898
-55.6445	0.0532358	0.0615636	0.0278473	0.512974
-55.223	0.0574012	0.0638023	0.0290145	0.42515
-54.8015	0.0631921	0.0700017	0.0325163	0.367265
-54.3799	0.0686782	0.0774927	0.0343505	0.339321
-53.9584	0.0757899	0.0823144	0.0371853	0.327345
-53.5368	0.0792441	0.0853281	0.039353	0.329341
-53.1153	0.0793457	0.091097	0.0405203	0.361277
-52.6937	0.0792441	0.0950577	0.042688	0.361277
-52.2722	0.0760947	0.0978991	0.042688	0.327345
-51.8506	0.0734532	0.0991906	0.044689	0.301397
-51.4291	0.0721325	0.102549	0.0461898	0.285429
-51.0075	0.0725389	0.105993	0.0463565	0.277445
-50.586	0.0754851	0.111762	0.0485243	0.269461
-50.1644	0.0786346	0.117789	0.0503585	0.277445
-49.7429	0.0819872	0.125194	0.051359	0.299401
-49.3213	0.0841207	0.132857	0.0541938	0.309381
-48.8998	0.090318	0.140262	0.0551943	0.317365
-48.4782	0.0901148	0.147494	0.0576955	0.295409
-48.0567	0.0854414	0.151886	0.0590295	0.287425
-47.6351	0.0836127	0.157138	0.0598633	0.295409
-47.2136	0.0846287	0.167901	0.064032	0.305389
-46.792	0.0875749	0.179697	0.068034	0.313373
-46.3705	0.0912323	0.193818	0.0723695	0.327345
-45.9489	0.0941786	0.214052	0.0810405	0.335329
-45.5274	0.0956009	0.225934	0.0892113	0.333333
-45.1058	0.0958041	0.210952	0.0815408	0.337325
-44.6843	0.0876765	0.178578	0.0656995	0.319361
-44.2627	0.078025	0.152058	0.0581958	0.311377
-43.8412	0.0724373	0.136645	0.0530265	0.303393
-43.4196	0.0687798	0.128638	0.052693	0.305389
-42.9981	0.065732	0.130877	0.054027	0.299401
-42.5765	0.0683735	0.137765	0.0585293	0.339321
-42.155	0.0711165	0.145342	0.061364	0.373253
-41.7334	0.0710149	0.145945	0.0581958	0.377246
-41.3119	0.0738596	0.141295	0.0561948	0.345309
-40.8903	0.0767043	0.138195	0.0575288	0.343313
-40.4688	0.078533	0.134493	0.0561948	0.325349
-40.0472	0.0818856	0.129154	0.054027	0.313373
-39.6257	0.0834095	0.127519	0.0536935	0.321357
-39.2041	0.081784	0.124505	0.0556945	0.369261
-38.7826	0.0802601	0.121922	0.0576955	0.447106
-38.361	0.0799553	0.12373	0.060697	0.510978
-37.9395	0.0821904	0.130532	0.0635318	0.49501
-37.5179	0.0850351	0.137937	0.0675338	0.457086
-37.0964	0.0888957	0.139401	0.068701	0.413174
-36.6748	0.0877781	0.140778	0.0661998	0.397206
-36.2533	0.0835111	0.137076	0.0650325	0.37525
-35.8317	0.0800569	0.129757	0.0608638	0.341317
-35.4102	0.077009	0.119769	0.0595298	0.307385
-34.9886	0.0763995	0.114086	0.0623645	0.287425
-34.5671	0.0799553	0.11357	0.0625313	0.283433
-34.1455	0.0826984	0.117789	0.0656995	0.267465
-33.724	0.0836127	0.122094	0.0665333	0.269461
-33.3024	0.0843239	0.118478	0.0658663	0.295409
-32.8809	0.0854414	0.115722	0.0677005	0.299401
-32.4593	0.0888957	0.119683	0.0775388	0.309381
-32.0378	0.0974296	0.129843	0.0838753	0.323353
-31.6162	0.106675	0.136473	0.0917125	0.337325
-31.1947	0.111043	0.144136	0.101051	0.367265
-30.7731	0.11653	0.157655	0.111889	0.397206
-30.3516	0.127299	0.173584	0.124396	0.353293
-29.93	0.138576	0.189943	0.136568	0.323353
-29.5085	0.150361	0.209316	0.151242	0.323353
-29.0869	0.164787	0.221457	0.155745	0.317365
-28.6654	0.178604	0.232134	0.160747	0.293413
-28.2438	0.189678	0.248838	0.168418	0.273453
-27.8223	0.204917	0.263906	0.171586	0.247505
-27.4007	0.215991	0.278629	0.170585	0.249501
-26.9792	0.232551	0.286034	0.16625	0.263473
-26.5576	0.246165	0.288014	0.171586	0.265469
-26.1361	0.255816	0.309799	0.18676	0.251497
-25.7145	0.261912	0.339504	0.198599	0.247505
-25.293	0.262725	0.347167	0.197932	0.237525
-24.8714	0.252768	0.337351	0.192263	0.241517
-24.4499	0.247892	0.328052	0.196432	0.237525
-24.0283	0.247486	0.350009	0.226613	0.217565
-23.6068	0.246266	0.386688	0.267467	0.213573
-23.1852	0.247486	0.398571	0.272803	0.213573
-22.7637	0.249822	0.378681	0.237119	0.203593
-22.3421	0.248705	0.344154	0.201601	0.211577
-21.9206	0.253175	0.322111	0.178256	0.219561
-21.499	0.252057	0.299552	0.160914	0.223553
-21.0775	0.254902	0.280696	0.154577	0.215569
-20.6559	0.259677	0.271224	0.142571	0.211577
-20.2344	0.255613	0.242552	0.128398	0.193613
-19.8128	0.241288	0.212416	0.117059	0.187625
-19.3913	0.225541	0.188135	0.105219	0.191617
-18.9697	0.211115	0.169709	0.097382	0.199601
-18.5482	0.199736	0.158085	0.09338	0.243513
-18.1266	0.196485	0.153608	0.0962148	0.267465
-17.7051	0.198415	0.154469	0.0970485	0.239521
-17.2835	0.202987	0.155846	0.0995498	0.265469
-16.862	0.217718	0.158516	0.104719	0.265469
-16.4404	0.241796	0.161357	0.109555	0.271457
-16.0189	0.276135	0.16747	0.127564	0.315369
-15.5973	0.313522	0.188221	0.155745	0.341317
-15.1758	0.355481	0.212072	0.174254	0.365269
-14.7542	0.392462	0.233167	0.182591	0.365269
-14.3327	0.388093	0.246685	0.188761	0.333333
-13.9111	0.372854	0.246685	0.192263	0.339321
-13.4896	0.385045	0.260031	0.21394	0.311377
-13.068	0.409428	0.291717	0.234951	0.333333
-12.6465	0.425378	0.317117	0.24012	0.305389
-12.2249	0.452403	0.33649	0.247457	0.305389
-11.8034	0.484405	0.360685	0.248958	0.257485
-11.3818	0.483288	0.36921	0.242288	0.225549
-10.9603	0.478513	0.383072	0.261798	0.225549
-10.5387	0.525551	0.441192	0.343839	0.205589
-10.1172	0.578076	0.524712	0.453727	0.179641
-9.69564	0.606014	0.596091	0.565449	0.143713
-9.27409	0.719699	0.715688	0.774721	0.135729
-8.85254	0.910596	0.900551	1	0.11976
-8.43099	1	1	0.977322	0.121756
-8.00944	0.88469	0.919408	0.734367	0.107784
-7.58789	0.704155	0.771483	0.542271	0.0898204
-7.16634	0.58346	0.672464	0.44072	0.0918164
-6.74479	0.514884	0.611245	0.396532	0.0878244
-6.32324	0.488063	0.578268	0.368017	0.0878244
-5.90169	0.497714	0.572499	0.355845	0.0638723
-5.48015	0.499238	0.556914	0.337335	0.0558882
-5.0586	0.477294	0.528931	0.287811	0.0518962
-4.63705	0.433811	0.510849	0.238286	0.0439122
-4.2155	0.376613	0.462115	0.180257	0.0399202
-3.79395	0.315757	0.398054	0.138903	0.0279441
-3.3724	0.270344	0.37937	0.125396	0.0219561
-2.95085	0.243625	0.359394	0.117225	0.0159681
-2.5293	0.223306	0.345101	0.109722	0.00399202
-2.10775	0.20126	0.333219	0.102718	0.00399202
-1.6862	0.189881	0.311521	0.0948808	0
-1.26465	0.171289	0.31927	0.0948808	0
-0.843099	0.152901	0.330377	0.094047	0
-0.42155	0.135629	0.305493	0.09338	0
0	0.118561	0.276993	0.0835418	0
0.42155	0.103729	0.242035	0.071369	0
0.843099	0.0936706	0.208025	0.0645323	0
1.26465	0.0828	0.179869	0.0565283	0
1.6862	0.0739612	0.151111	0.0505253	0
2.10775	0.0666463	0.12571	0.047357	0
2.5293	0.058214	0.107026	0.0396865	0
2.95085	0.045921	0.085242	0.0325163	0
3.3724	0.0371838	0.0606165	0.0223445	0
3.79395	0.0285482	0.0460651	0.0175088	0
4.2155	0.0199126	0.0343551	0.0118393	0
4.63705	0.0124962	0.0229034	0.008004	0
5.0586	0.00701006	0.0148958	0.00550275	0
5.48015	0.00467337	0.0102463	0.00383525	0
5.90169	0.00335264	0.00809368	0.003335	0
6.32324	0.00243828	0.00680214	0.00283475	0
6.74479	0.00182871	0.00456346	0.00183425	0
7.16634	0.00132074	0.00378853	0.00083375	0
7.58789	0.00132074	0.00335802	0.00016675	0
8.00944	0.000507975	0.00335802	0	0
8.43099	0.00040638	0.00249699	0.0003335	0
8.85254	0.000507975	0.00198037	0.00050025	0
9.27409	0.000101595	0.00129154	0	0
9.69564	0	0.00137765	0	0
10.1172	0.000101595	0.00086103	0	0
10.5387	0	0.000947133	0	0
10.9603	0	0.00086103	0	0
11.3818	0	0.000430515	0	0
11.8034	0	0.000258309	0	0
12.2249	0	0	0	0
12.6465	0	0.000344412	0	0
13.068	0	0.000172206	0	0
13.4896	0.000101595	8.6103e-05	0	0
13.9111	0	0	0	0
14.3327	0	8.6103e-05	0	0
14.7542	0	0	0	0
15.1758	0	0	0	0
15.5973	0	8.6103e-05	0	0
16.0189	0	0.000172206	0	0
16.4404	0	0.000344412	0	0
16.862	0	0	0	0
17.2835	0	0	0	0
17.7051	0	0	0	0
18.1266	0	0	0	0
18.5482	0	0	0	0
18.9697	0	0	0	0
19.3913	0	0	0	0
19.8128	0	0	0	0
20.2344	0	0	0	0
20.6559	0	0	0	0
21.0775	0	0	0	0
21.499	0	0	0	0
21.9206	0	0	0	0
22.3421	0	0	0	0
22.7637	0	0	0	0
23.1852	0	0	0	0
23.6068	0	0	0	0
24.0283	0	0	0	0
24.4499	0	0	0	0
24.8714	0	0	0	0
25.293	0	0	0	0
25.7145	0	0	0	0
26.1361	0	0	0	0
26.5576	0	0	0	0
26.9792	0	0	0	0
27.4007	0	0	0	0
27.8223	0	0	0	0
28.2438	0	0	0	0
28.6654	0	0	0	0
29.0869	0	0	0	0
29.5085	0	0	0	0
29.93	0	0	0	0
30.3516	0	0	0	0
30.7731	0	0	0	0
31.1947	0	0	0	0
31.6162	0	0	0	0
32.0378	0	0	0	0
32.4593	0	0	0	0
32.8809	0	0	0	0
33.3024	0	0	0	0
33.724	0	0	0	0
34.1455	0	0	0	0
34.5671	0	0	0	0
34.9886	0	0	0	0
35.4102	0	0	0	0
35.8317	0	0	0	0
36.2533	0	0	0	0
36.6748	0	0	0	0
37.0964	0	0	0	0
37.5179	0	0	0	0
37.9395	0	0	0	0
38.361	0	0	0	0
38.7826	0	0	0	0
39.2041	0	0	0	0
39.6257	0	0	0	0
40.0472	0	0	0	0
40.4688	0	0	0	0
40.8903	0	0	0	0
41.3119	0	0	0	0
41.7334	0	0	0	0
42.155	0	0	0	0
42.5765	0	0	0	0
42.9981	0	0	0	0
43.4196	0	0	0	0
43.8412	0	0	0	0
44.2627	0	0	0	0
44.6843	0	0	0	0
45.1058	0	0	0	0
45.5274	0	0	0	0
45.9489	0	0	0	0
46.3705	0	0	0	0
46.792	0	0	0	0
47.2136	0	0	0	0
47.6351	0	0	0	0
48.0567	0	0	0	0
48.4782	0	0	0	0
48.8998	0	0	0	0
49.3213	0	0	0	0
49.7429	0	8.6103e-05	0	0
50.1644	0	0	0	0
50.586	0	0	0	0
51.0075	0	0	0	0
51.4291	0	0	0	0
51.8506	0	0	0	0
52.2722	0	0	0	0
52.6937	0	0	0	0
53.1153	0	0	0	0
53.5368	0	0	0	0
53.9584	0	0	0	0
54.3799	0	0	0	0
54.8015	0	0	0	0
55.223	0	0	0	0
55.6445	0	0	0	0
56.0661	0	0	0	0
56.4876	0	0	0	0
56.9092	0	0	0	0
57.3307	0	0	0	0
57.7523	0	0	0	0
58.1738	0	0	0	0
58.5954	0	8.6103e-05	0	0
59.0169	0	0	0	0
59.4385	0	0	0	0

## Sheet: Fig. 3B
Distance to growth front (µm)	Normalized intensity (a.u.)
	Fn	αSMA	TNC	SHG
-382.767	0.0396117	0.0624187	0.0389358	0.102259
-382.346	0.0424012	0.0628522	0.0389358	0.115339
-381.924	0.0432939	0.0646944	0.0379624	0.116528
-381.502	0.0428476	0.0644777	0.0366645	0.110583
-381.081	0.0397233	0.0636108	0.0386113	0.108205
-380.659	0.0392769	0.0649111	0.0366645	0.11415
-380.238	0.040058	0.0626355	0.0356911	0.121284
-379.816	0.038719	0.0628522	0.0376379	0.115339
-379.395	0.0401696	0.0642609	0.0392602	0.109394
-378.973	0.0391654	0.0637191	0.0418559	0.116528
-378.552	0.0396117	0.0627438	0.0399091	0.116528
-378.13	0.0388306	0.0641526	0.0386113	0.11415
-377.708	0.0374916	0.0640442	0.0402336	0.109394
-377.287	0.0389422	0.0625271	0.0425049	0.112961
-376.865	0.040058	0.0630689	0.0392602	0.112961
-376.444	0.0374916	0.0626355	0.0379624	0.115339
-376.022	0.0383843	0.0593845	0.0389358	0.122473
-375.601	0.040058	0.0604681	0.0389358	0.120095
-375.179	0.0395001	0.0597096	0.0373134	0.120095
-374.758	0.0380495	0.0623104	0.0399091	0.121284
-374.336	0.037938	0.0616602	0.0405581	0.117717
-373.915	0.0396117	0.0620936	0.041207	0.118906
-373.493	0.0392769	0.0636108	0.0395847	0.123662
-373.071	0.0393885	0.0613351	0.0379624	0.124851
-372.65	0.0401696	0.0611183	0.036989	0.127229
-372.228	0.0401696	0.0617685	0.036989	0.123662
-371.807	0.0406159	0.0632857	0.036989	0.123662
-371.385	0.0407275	0.0625271	0.0379624	0.123662
-370.964	0.0392769	0.0616602	0.0376379	0.123662
-370.542	0.0395001	0.0616602	0.0389358	0.123662
-370.121	0.0405044	0.0635024	0.0386113	0.121284
-369.699	0.0409507	0.0618769	0.0366645	0.12604
-369.277	0.041397	0.0653446	0.0360156	0.123662
-368.856	0.0421781	0.0655613	0.0399091	0.124851
-368.434	0.0424012	0.0648028	0.0382868	0.118906
-368.013	0.0426244	0.0661032	0.036989	0.127229
-367.591	0.0415086	0.0667534	0.0425049	0.129608
-367.17	0.0429592	0.0669701	0.0399091	0.13912
-366.748	0.0446329	0.0657781	0.0402336	0.135553
-366.327	0.0447445	0.0664283	0.0389358	0.12604
-365.905	0.0430707	0.0655613	0.0395847	0.127229
-365.484	0.042736	0.0646944	0.0405581	0.122473
-365.062	0.0425128	0.0664283	0.0402336	0.12604
-364.64	0.0448561	0.0693541	0.0402336	0.121284
-364.219	0.048873	0.0716298	0.0399091	0.129608
-363.797	0.0486499	0.0727135	0.0431538	0.140309
-363.376	0.0478688	0.0741222	0.0428293	0.143876
-362.954	0.0476456	0.076723	0.0431538	0.142687
-362.533	0.0479804	0.0802991	0.0425049	0.137931
-362.111	0.0485383	0.0797573	0.0421804	0.1522
-361.69	0.0494309	0.0808409	0.0415315	0.161712
-361.268	0.0487614	0.0798656	0.0431538	0.148633
-360.846	0.0494309	0.0785652	0.0463984	0.13912
-360.425	0.0477572	0.0786736	0.0451006	0.136742
-360.003	0.0495425	0.0793238	0.0473718	0.141498
-359.582	0.0476456	0.0791071	0.0415315	0.148633
-359.16	0.0480919	0.0768314	0.0399091	0.148633
-358.739	0.0478688	0.0766147	0.0399091	0.142687
-358.317	0.0479804	0.0772648	0.0408825	0.143876
-357.896	0.0476456	0.0758561	0.0431538	0.141498
-357.474	0.0459719	0.0745557	0.0415315	0.149822
-357.053	0.0455256	0.0752059	0.0421804	0.145065
-356.631	0.0477572	0.074339	0.0392602	0.153389
-356.209	0.0480919	0.0740139	0.0389358	0.1522
-355.788	0.0492078	0.0745557	0.0395847	0.149822
-355.366	0.0482035	0.0766147	0.0408825	0.149822
-354.945	0.0499888	0.0766147	0.0402336	0.142687
-354.523	0.0478688	0.0747724	0.041207	0.140309
-354.102	0.0466414	0.0740139	0.0408825	0.141498
-353.68	0.0463066	0.0750975	0.0399091	0.13912
-353.259	0.0459719	0.0729302	0.0402336	0.143876
-352.837	0.0458603	0.0728218	0.0405581	0.142687
-352.415	0.0446329	0.0732553	0.0379624	0.147444
-351.994	0.0448561	0.0723884	0.0392602	0.142687
-351.572	0.0453024	0.0729302	0.0389358	0.136742
-351.151	0.0458603	0.0735804	0.0353666	0.147444
-350.729	0.044075	0.0747724	0.0373134	0.145065
-350.308	0.0441866	0.0735804	0.0386113	0.148633
-349.886	0.0444097	0.0732553	0.0399091	0.156956
-349.465	0.0444097	0.0732553	0.0366645	0.156956
-349.043	0.0456371	0.0716298	0.036989	0.159334
-348.622	0.0456371	0.0718466	0.0408825	0.151011
-348.2	0.0463066	0.071088	0.0395847	0.145065
-347.778	0.0463066	0.0714131	0.0389358	0.146254
-347.357	0.0465298	0.0715215	0.0379624	0.151011
-346.935	0.0466414	0.0721717	0.0347177	0.143876
-346.514	0.0460835	0.0709796	0.0376379	0.148633
-346.092	0.0459719	0.0707629	0.0353666	0.148633
-345.671	0.0448561	0.0703294	0.0324465	0.155767
-345.249	0.0459719	0.0714131	0.0382868	0.153389
-344.828	0.0464182	0.0715215	0.0402336	0.146254
-344.406	0.0468645	0.0728218	0.0366645	0.155767
-343.984	0.0479804	0.07228	0.0389358	0.166468
-343.563	0.0479804	0.0735804	0.0402336	0.168847
-343.141	0.0476456	0.0747724	0.041207	0.167658
-342.72	0.0482035	0.0728218	0.036989	0.165279
-342.298	0.0490962	0.0740139	0.0382868	0.166468
-341.877	0.0499888	0.0744473	0.0395847	0.172414
-341.455	0.0497657	0.0776983	0.0373134	0.171225
-341.034	0.0518857	0.0771565	0.0373134	0.175981
-340.612	0.0537826	0.0788903	0.0379624	0.181926
-340.191	0.0538942	0.0800824	0.0402336	0.186683
-339.769	0.0533363	0.0809493	0.041207	0.197384
-339.347	0.05289	0.0810577	0.0399091	0.196195
-338.926	0.0521089	0.0814911	0.0382868	0.19025
-338.504	0.0533363	0.0834417	0.041207	0.183115
-338.083	0.0543405	0.0835501	0.0386113	0.187872
-337.661	0.0559027	0.0828999	0.0402336	0.185493
-337.24	0.0564606	0.0837668	0.0382868	0.195006
-336.818	0.0567954	0.0850672	0.0395847	0.197384
-336.397	0.0559027	0.0860425	0.0421804	0.196195
-335.975	0.0573533	0.0895102	0.0428293	0.196195
-335.553	0.0582459	0.0902687	0.0447761	0.209275
-335.132	0.0614818	0.0897269	0.0434783	0.205707
-334.71	0.0639366	0.0896186	0.0444517	0.205707
-334.289	0.0652756	0.0890767	0.0421804	0.219976
-333.867	0.0642714	0.0901604	0.0405581	0.231867
-333.446	0.0624861	0.0899437	0.0415315	0.219976
-333.024	0.0636019	0.0890767	0.0444517	0.224732
-332.603	0.0663914	0.0899437	0.041207	0.221165
-332.181	0.0639366	0.0883182	0.0415315	0.230678
-331.76	0.0619281	0.0882098	0.0395847	0.24019
-331.338	0.061705	0.0865843	0.0386113	0.235434
-330.916	0.0609239	0.0848505	0.0376379	0.225922
-330.495	0.0615934	0.082358	0.0405581	0.229489
-330.073	0.0609239	0.0842003	0.0421804	0.229489
-329.652	0.0602544	0.0849588	0.0386113	0.235434
-329.23	0.0600312	0.0839835	0.0405581	0.247325
-328.809	0.0637135	0.0817078	0.0415315	0.243757
-328.387	0.0632671	0.0821413	0.0399091	0.243757
-327.966	0.0627092	0.082358	0.0382868	0.255648
-327.544	0.0624861	0.0826831	0.0402336	0.25327
-327.123	0.0625976	0.0851756	0.0386113	0.248514
-326.701	0.0631555	0.0824664	0.0386113	0.242568
-326.279	0.0605892	0.0820329	0.0399091	0.246136
-325.858	0.0609239	0.0817078	0.0366645	0.261593
-325.436	0.0605892	0.079974	0.0386113	0.258026
-325.015	0.060366	0.0785652	0.0366645	0.247325
-324.593	0.0593617	0.0797573	0.0386113	0.254459
-324.172	0.0601428	0.0786736	0.036989	0.244946
-323.75	0.0615934	0.077915	0.0350422	0.246136
-323.329	0.061705	0.0772648	0.036989	0.241379
-322.907	0.063044	0.077915	0.0353666	0.247325
-322.485	0.0625976	0.0778067	0.0379624	0.259215
-322.064	0.0622629	0.0793238	0.036989	0.263971
-321.642	0.0622629	0.0805158	0.0360156	0.268728
-321.221	0.0622629	0.0794322	0.036989	0.27824
-320.799	0.0631555	0.0784569	0.0356911	0.282996
-320.378	0.063044	0.0789987	0.036989	0.284185
-319.956	0.0640482	0.0806242	0.0360156	0.279429
-319.535	0.0639366	0.0820329	0.0373134	0.272295
-319.113	0.0631555	0.0807326	0.0392602	0.285375
-318.692	0.0639366	0.0810577	0.0353666	0.284185
-318.27	0.0633787	0.0804075	0.0350422	0.271106
-317.848	0.0627092	0.0794322	0.0350422	0.282996
-317.427	0.0643829	0.0802991	0.0353666	0.302021
-317.005	0.0639366	0.0782401	0.03634	0.292509
-316.584	0.0615934	0.0768314	0.0386113	0.281807
-316.162	0.0646061	0.0770481	0.0379624	0.261593
-315.741	0.0637135	0.0774816	0.0343933	0.284185
-315.319	0.0640482	0.078782	0.0324465	0.290131
-314.898	0.0647177	0.0813827	0.0353666	0.286564
-314.476	0.0668378	0.082358	0.0360156	0.284185
-314.054	0.0667262	0.0817078	0.0366645	0.288942
-313.633	0.0690694	0.0818162	0.0402336	0.287753
-313.211	0.0679536	0.081166	0.0379624	0.27824
-312.79	0.0680652	0.0806242	0.0356911	0.271106
-312.368	0.0669493	0.0789987	0.0366645	0.275862
-311.947	0.0681767	0.0798656	0.0350422	0.287753
-311.525	0.0669493	0.081166	0.036989	0.288942
-311.104	0.0675073	0.0800824	0.0343933	0.296076
-310.682	0.0679536	0.0801907	0.0340688	0.309156
-310.261	0.069181	0.0809493	0.0337443	0.299643
-309.839	0.0666146	0.0834417	0.0376379	0.3044
-309.417	0.0660567	0.0821413	0.03634	0.306778
-308.996	0.0675073	0.0801907	0.0360156	0.307967
-308.574	0.067842	0.0798656	0.0347177	0.322235
-308.153	0.0688462	0.0796489	0.0327709	0.324614
-307.731	0.0668378	0.0774816	0.0340688	0.323424
-307.31	0.0658335	0.0781318	0.0360156	0.326992
-306.888	0.0658335	0.0781318	0.0337443	0.322235
-306.467	0.0673957	0.0761812	0.0324465	0.323424
-306.045	0.069181	0.0784569	0.0330954	0.315101
-305.623	0.066503	0.0772648	0.03634	0.321046
-305.202	0.0656104	0.0754226	0.0327709	0.323424
-304.78	0.0658335	0.0761812	0.0327709	0.31629
-304.359	0.065164	0.0752059	0.0314731	0.311534
-303.937	0.0647177	0.0749892	0.0314731	0.31629
-303.516	0.0639366	0.0723884	0.0343933	0.317479
-303.094	0.0648293	0.0746641	0.032122	0.324614
-302.673	0.0646061	0.0735804	0.0324465	0.335315
-302.251	0.0669493	0.0740139	0.0343933	0.340071
-301.83	0.0673957	0.0740139	0.0343933	0.32937
-301.408	0.0660567	0.0758561	0.032122	0.328181
-300.986	0.0656104	0.0744473	0.032122	0.32937
-300.565	0.0649409	0.074339	0.0308241	0.335315
-300.143	0.0669493	0.0733637	0.0298507	0.338882
-299.722	0.0681767	0.0724967	0.0334199	0.357907
-299.3	0.0673957	0.0723884	0.0343933	0.351962
-298.879	0.0676188	0.0729302	0.0324465	0.346017
-298.457	0.0685115	0.0740139	0.0311486	0.338882
-298.036	0.0687347	0.0747724	0.0324465	0.332937
-297.614	0.0683999	0.075531	0.0343933	0.342449
-297.192	0.0683999	0.0766147	0.0334199	0.348395
-296.771	0.0700736	0.0766147	0.0317975	0.350773
-296.349	0.0701852	0.0752059	0.0327709	0.35434
-295.928	0.066503	0.0746641	0.0343933	0.366231
-295.506	0.0667262	0.0736888	0.0314731	0.365042
-295.085	0.0683999	0.0746641	0.0304997	0.365042
-294.663	0.0696273	0.074339	0.0314731	0.362663
-294.242	0.0683999	0.0754226	0.0337443	0.355529
-293.82	0.0695157	0.0752059	0.0301752	0.370987
-293.399	0.0673957	0.074339	0.0330954	0.370987
-292.977	0.0694041	0.0753143	0.0311486	0.378121
-292.555	0.0695157	0.075531	0.0304997	0.36742
-292.134	0.0694041	0.0748808	0.0337443	0.37931
-291.712	0.0706316	0.0772648	0.0304997	0.366231
-291.291	0.0700736	0.0754226	0.0324465	0.373365
-290.869	0.0701852	0.0746641	0.0324465	0.395957
-290.448	0.071859	0.0741222	0.0324465	0.390012
-290.026	0.0729748	0.0748808	0.0330954	0.398335
-289.605	0.0729748	0.075531	0.0298507	0.410226
-289.183	0.0762107	0.0762896	0.0343933	0.413793
-288.761	0.080116	0.076723	0.0343933	0.414982
-288.34	0.0860299	0.0791071	0.0350422	0.424495
-287.918	0.0898237	0.0820329	0.0343933	0.435196
-287.497	0.0946217	0.0852839	0.0343933	0.439952
-287.075	0.0940638	0.0846337	0.036989	0.463734
-286.654	0.0967418	0.0850672	0.0350422	0.467301
-286.232	0.0960723	0.0850672	0.0343933	0.461356
-285.811	0.0893774	0.0835501	0.0340688	0.472057
-285.389	0.0871457	0.0817078	0.0350422	0.473246
-284.968	0.086811	0.0789987	0.0347177	0.46849
-284.546	0.0840214	0.0792154	0.0343933	0.463734
-284.124	0.0839098	0.0772648	0.0350422	0.45541
-283.703	0.0797813	0.0778067	0.0334199	0.453032
-283.281	0.0775497	0.076723	0.0340688	0.470868
-282.86	0.0755412	0.0761812	0.0350422	0.476813
-282.438	0.0738674	0.0721717	0.032122	0.462545
-282.017	0.0750948	0.0735804	0.0301752	0.462545
-281.595	0.0771033	0.074339	0.0292018	0.458977
-281.174	0.079335	0.0726051	0.0285529	0.474435
-280.752	0.0783307	0.0721717	0.0314731	0.470868
-280.33	0.0754296	0.0716298	0.0308241	0.487515
-279.909	0.0699621	0.0700043	0.0317975	0.486326
-279.487	0.0696273	0.0700043	0.0314731	0.488704
-279.066	0.0701852	0.0697876	0.0301752	0.497027
-278.644	0.0676188	0.0706545	0.0295263	0.494649
-278.223	0.0661683	0.069029	0.0298507	0.485137
-277.801	0.0673957	0.0679454	0.0330954	0.495838
-277.38	0.0682883	0.0696792	0.0324465	0.504162
-276.958	0.0676188	0.0691374	0.0285529	0.492271
-276.537	0.0669493	0.0683788	0.0288774	0.511296
-276.115	0.0663914	0.0692458	0.0308241	0.508918
-275.693	0.0690694	0.0697876	0.0314731	0.517241
-275.272	0.0688462	0.0696792	0.0304997	0.50654
-274.85	0.0688462	0.0708713	0.0314731	0.489893
-274.429	0.0695157	0.069896	0.0285529	0.501784
-274.007	0.0679536	0.0713047	0.0330954	0.526754
-273.586	0.0683999	0.0726051	0.0308241	0.523187
-273.164	0.0690694	0.073472	0.0301752	0.542212
-272.743	0.0704084	0.0707629	0.0298507	0.565993
-272.321	0.0697389	0.0714131	0.0317975	0.574316
-271.9	0.0681767	0.071088	0.0308241	0.565993
-271.478	0.0683999	0.0708713	0.0311486	0.561237
-271.056	0.0671725	0.0714131	0.0308241	0.573127
-270.635	0.069181	0.0728218	0.0304997	0.563615
-270.213	0.0704084	0.0723884	0.0340688	0.558859
-269.792	0.0695157	0.07228	0.032122	0.564804
-269.37	0.0698505	0.074339	0.032122	0.555291
-268.949	0.0701852	0.0762896	0.0292018	0.554102
-268.527	0.071859	0.0744473	0.027255	0.550535
-268.106	0.0728632	0.0740139	0.0292018	0.54459
-267.684	0.0725285	0.0752059	0.0292018	0.554102
-267.262	0.0702968	0.0754226	0.0282284	0.543401
-266.841	0.0719705	0.0747724	0.0298507	0.533888
-266.419	0.0728632	0.0744473	0.0334199	0.532699
-265.998	0.0708547	0.0719549	0.0314731	0.53151
-265.576	0.0698505	0.0733637	0.032122	0.537455
-265.155	0.0682883	0.0744473	0.0314731	0.537455
-264.733	0.0683999	0.0727135	0.0327709	0.545779
-264.312	0.0696273	0.0728218	0.0317975	0.53151
-263.89	0.0700736	0.0726051	0.0317975	0.50654
-263.469	0.0682883	0.0717382	0.0301752	0.497027
-263.047	0.0680652	0.0713047	0.0304997	0.489893
-262.625	0.0689578	0.0715215	0.0317975	0.479191
-262.204	0.0650524	0.071088	0.0308241	0.479191
-261.782	0.0642714	0.0701127	0.0298507	0.469679
-261.361	0.0639366	0.0711964	0.0292018	0.454221
-260.939	0.0610355	0.0704378	0.0311486	0.454221
-260.518	0.0599197	0.0670785	0.0308241	0.472057
-260.096	0.0607007	0.0670785	0.0301752	0.464923
-259.675	0.0592502	0.066645	0.0298507	0.454221
-259.253	0.0593617	0.0685956	0.0298507	0.458977
-258.831	0.063044	0.0691374	0.0317975	0.45541
-258.41	0.0650524	0.0704378	0.0314731	0.469679
-257.988	0.0670609	0.0718466	0.0304997	0.458977
-257.567	0.067842	0.0736888	0.0347177	0.448276
-257.145	0.0667262	0.0742306	0.0350422	0.474435
-256.724	0.0658335	0.0723884	0.0311486	0.467301
-256.302	0.0673957	0.0733637	0.0337443	0.485137
-255.881	0.0659451	0.0741222	0.0327709	0.499405
-255.459	0.0671725	0.0737971	0.032122	0.502973
-255.038	0.0658335	0.0757477	0.0330954	0.514863
-254.616	0.0661683	0.0762896	0.0350422	0.525565
-254.194	0.0672841	0.0769397	0.0330954	0.526754
-253.773	0.0685115	0.0784569	0.0334199	0.526754
-253.351	0.0660567	0.0794322	0.0334199	0.517241
-252.93	0.0660567	0.0789987	0.0334199	0.529132
-252.508	0.0644945	0.0789987	0.0376379	0.530321
-252.087	0.0634903	0.0773732	0.0350422	0.51843
-251.665	0.0629324	0.0778067	0.0340688	0.505351
-251.244	0.0659451	0.0791071	0.0350422	0.491082
-250.822	0.0656104	0.0796489	0.0347177	0.498216
-250.4	0.0649409	0.0770481	0.0311486	0.51962
-249.979	0.0659451	0.076723	0.0327709	0.550535
-249.557	0.0643829	0.0775899	0.0360156	0.548157
-249.136	0.0636019	0.0773732	0.0360156	0.562426
-248.714	0.0639366	0.0773732	0.0314731	0.583829
-248.293	0.0646061	0.0773732	0.0347177	0.583829
-247.871	0.0640482	0.075531	0.0334199	0.587396
-247.45	0.0648293	0.0774816	0.0340688	0.588585
-247.028	0.0636019	0.0792154	0.032122	0.575505
-246.607	0.065164	0.0797573	0.0353666	0.56956
-246.185	0.0690694	0.0812744	0.0343933	0.579073
-245.763	0.0689578	0.0819246	0.0334199	0.604043
-245.342	0.071859	0.0820329	0.0360156	0.617122
-244.92	0.0725285	0.0835501	0.0340688	0.621879
-244.499	0.0714126	0.084417	0.0356911	0.633769
-244.077	0.0683999	0.0802991	0.0366645	0.656361
-243.656	0.0661683	0.0808409	0.0360156	0.639715
-243.234	0.0652756	0.0814911	0.0356911	0.611177
-242.813	0.0634903	0.081166	0.0347177	0.59453
-242.391	0.061705	0.0806242	0.0343933	0.59453
-241.969	0.0618166	0.0807326	0.0350422	0.583829
-241.548	0.0621513	0.0798656	0.0360156	0.562426
-241.126	0.0629324	0.0805158	0.0347177	0.545779
-240.705	0.0628208	0.0815995	0.0356911	0.55648
-240.283	0.0636019	0.0821413	0.0356911	0.552913
-239.862	0.0649409	0.0833333	0.0347177	0.565993
-239.44	0.0654988	0.0839835	0.03634	0.575505
-239.019	0.0658335	0.0834417	0.0334199	0.567182
-238.597	0.0669493	0.0845254	0.0392602	0.561237
-238.176	0.0666146	0.0866927	0.0373134	0.575505
-237.754	0.0666146	0.0875596	0.0353666	0.574316
-237.332	0.0686231	0.0879931	0.0376379	0.570749
-236.911	0.0699621	0.0894018	0.0389358	0.581451
-236.489	0.0721937	0.0894018	0.0379624	0.577883
-236.068	0.0723053	0.0887516	0.0350422	0.575505
-235.646	0.0734211	0.0870178	0.0373134	0.575505
-235.225	0.0717474	0.0870178	0.0408825	0.587396
-234.803	0.0731979	0.0890767	0.0386113	0.587396
-234.382	0.0747601	0.0909189	0.0340688	0.574316
-233.96	0.0757643	0.0884265	0.0340688	0.55648
-233.538	0.0747601	0.0903771	0.036989	0.550535
-233.117	0.0769917	0.0895102	0.0356911	0.575505
-232.695	0.0771033	0.0907022	0.0373134	0.595719
-232.274	0.0760991	0.0897269	0.03634	0.631391
-231.852	0.0769917	0.08886	0.0356911	0.625446
-231.431	0.0756528	0.0891851	0.0360156	0.638526
-231.009	0.0762107	0.0866927	0.0337443	0.640904
-230.588	0.0769917	0.0861508	0.0327709	0.640904
-230.166	0.0744253	0.0866927	0.0350422	0.611177
-229.745	0.0738674	0.0853923	0.0356911	0.612366
-229.323	0.0747601	0.0861508	0.0356911	0.604043
-228.901	0.0745369	0.0863676	0.0347177	0.637337
-228.48	0.0756528	0.0846337	0.0330954	0.644471
-228.058	0.0756528	0.0824664	0.032122	0.659929
-227.637	0.0759875	0.0822497	0.0356911	0.655172
-227.215	0.0772149	0.0809493	0.0347177	0.636147
-226.794	0.0767686	0.0810577	0.0353666	0.656361
-226.372	0.0748717	0.0813827	0.0327709	0.659929
-225.951	0.075318	0.0802991	0.0347177	0.671819
-225.529	0.0755412	0.0796489	0.0334199	0.69679
-225.107	0.0747601	0.0800824	0.0360156	0.699168
-224.686	0.0725285	0.0820329	0.0330954	0.706302
-224.264	0.0734211	0.081166	0.0334199	0.726516
-223.843	0.0735327	0.0853923	0.0360156	0.741974
-223.421	0.0746485	0.0881014	0.0356911	0.744352
-223	0.0776612	0.0879931	0.0373134	0.745541
-222.578	0.080674	0.08886	0.0360156	0.731272
-222.157	0.0845793	0.0909189	0.0353666	0.743163
-221.735	0.0848025	0.0936281	0.0360156	0.768133
-221.314	0.0853604	0.0937365	0.036989	0.790725
-220.892	0.0856952	0.0949285	0.0408825	0.758621
-220.47	0.0845793	0.0946034	0.0379624	0.765755
-220.049	0.0825709	0.0928695	0.0373134	0.769322
-219.627	0.0800045	0.0947117	0.03634	0.763377
-219.206	0.0803392	0.0952536	0.03634	0.785969
-218.784	0.080674	0.095687	0.0376379	0.795482
-218.363	0.0813434	0.0940616	0.0379624	0.800238
-217.941	0.081455	0.0913524	0.0343933	0.79786
-217.52	0.081455	0.0925444	0.0366645	0.818074
-217.098	0.0807855	0.0940616	0.0379624	0.803805
-216.677	0.080116	0.0918942	0.0379624	0.783591
-216.255	0.0796697	0.0937365	0.0360156	0.762188
-215.833	0.0792234	0.0962289	0.0392602	0.772889
-215.412	0.0797813	0.0959038	0.0399091	0.788347
-214.99	0.0802276	0.0967707	0.0389358	0.785969
-214.569	0.0800045	0.0947117	0.0376379	0.762188
-214.147	0.0791118	0.0948201	0.0366645	0.790725
-213.726	0.0803392	0.0934114	0.0360156	0.774078
-213.304	0.0778844	0.0929779	0.0353666	0.788347
-212.883	0.0785539	0.0928695	0.0392602	0.758621
-212.461	0.0774381	0.0925444	0.03634	0.749108
-212.039	0.0776612	0.0929779	0.0360156	0.751486
-211.618	0.0774381	0.0943867	0.036989	0.718193
-211.196	0.0754296	0.095687	0.0376379	0.699168
-210.775	0.0775497	0.0970958	0.0379624	0.724138
-210.353	0.0811203	0.0974209	0.03634	0.736029
-209.932	0.0817898	0.0959038	0.041207	0.714625
-209.51	0.0808971	0.0950368	0.036989	0.711058
-209.089	0.0797813	0.0963372	0.0376379	0.720571
-208.667	0.0804508	0.0951452	0.036989	0.717004
-208.246	0.0803392	0.0953619	0.03634	0.697979
-207.824	0.0785539	0.0962289	0.0360156	0.714625
-207.402	0.0786655	0.0943867	0.0392602	0.720571
-206.981	0.0811203	0.0943867	0.0356911	0.727705
-206.559	0.084133	0.0960121	0.0373134	0.739596
-206.138	0.0878152	0.0961205	0.0366645	0.755054
-205.716	0.0875921	0.0979627	0.036989	0.793103
-205.295	0.0860299	0.100564	0.0386113	0.824019
-204.873	0.0852488	0.0982878	0.0408825	0.821641
-204.452	0.0833519	0.0959038	0.0376379	0.804994
-204.03	0.0782191	0.0936281	0.0360156	0.791914
-203.608	0.0764338	0.0920026	0.0382868	0.772889
-203.187	0.0769917	0.0915691	0.0379624	0.755054
-202.765	0.0744253	0.0929779	0.0386113	0.749108
-202.344	0.0754296	0.0926528	0.0402336	0.738407
-201.922	0.0738674	0.0936281	0.0399091	0.725327
-201.501	0.0729748	0.0913524	0.0373134	0.730083
-201.079	0.0735327	0.0910273	0.0343933	0.757432
-200.658	0.0710779	0.0874512	0.03634	0.743163
-200.236	0.0675073	0.0870178	0.0382868	0.713436
-199.815	0.0699621	0.0857174	0.0356911	0.699168
-199.393	0.0704084	0.0855007	0.0340688	0.713436
-198.971	0.0710779	0.0855007	0.0337443	0.736029
-198.55	0.0724169	0.0840919	0.0353666	0.72176
-198.128	0.0731979	0.0847421	0.0360156	0.6956
-197.707	0.07264	0.0855007	0.0373134	0.673008
-197.285	0.0727516	0.0862592	0.0340688	0.701546
-196.864	0.0745369	0.0852839	0.0343933	0.72176
-196.442	0.0752064	0.0837668	0.03634	0.731272
-196.021	0.0727516	0.0820329	0.036989	0.738407
-195.599	0.0714126	0.0801907	0.0353666	0.703924
-195.177	0.0698505	0.0807326	0.0347177	0.684899
-194.756	0.0701852	0.0815995	0.0337443	0.674197
-194.334	0.0783307	0.0836584	0.0347177	0.6956
-193.913	0.0781076	0.0845254	0.0337443	0.693222
-193.491	0.0781076	0.0855007	0.0343933	0.711058
-193.07	0.0742022	0.0860425	0.0343933	0.7717
-192.648	0.0729748	0.085609	0.0353666	0.831153
-192.227	0.0694041	0.0834417	0.0343933	0.859691
-191.805	0.0668378	0.0812744	0.0353666	0.804994
-191.384	0.0663914	0.0825748	0.0350422	0.763377
-190.962	0.0649409	0.0837668	0.0347177	0.690844
-190.54	0.0621513	0.0805158	0.0337443	0.711058
-190.119	0.0612586	0.0775899	0.0317975	0.712247
-189.697	0.0602544	0.0758561	0.0327709	0.702735
-189.276	0.0583575	0.0761812	0.0337443	0.694411
-188.854	0.0566838	0.0752059	0.0308241	0.661118
-188.433	0.0567954	0.0747724	0.0317975	0.646849
-188.011	0.0580228	0.0741222	0.0327709	0.643282
-187.59	0.0581343	0.0763979	0.032122	0.646849
-187.168	0.0584691	0.0759645	0.0327709	0.653983
-186.746	0.0562374	0.076723	0.0340688	0.690844
-186.325	0.0564606	0.0775899	0.0356911	0.699168
-185.903	0.056349	0.0795405	0.0311486	0.714625
-185.482	0.0561259	0.0810577	0.0324465	0.736029
-185.06	0.0561259	0.0827915	0.0324465	0.728894
-184.639	0.0579112	0.0831166	0.03634	0.756243
-184.217	0.0612586	0.08886	0.0350422	0.826397
-183.796	0.0653872	0.0937365	0.0356911	0.859691
-183.374	0.0702968	0.0988296	0.0350422	0.870392
-182.953	0.0685115	0.10013	0.0353666	0.91201
-182.531	0.0676188	0.100238	0.03634	0.953627
-182.109	0.0669493	0.0978544	0.0386113	0.998811
-181.688	0.0679536	0.0940616	0.036989	1
-181.266	0.0692926	0.0929779	0.03634	0.93698
-180.845	0.0648293	0.0924361	0.0360156	0.863258
-180.423	0.0642714	0.091244	0.0334199	0.827586
-180.002	0.0644945	0.0908106	0.0337443	0.827586
-179.58	0.0646061	0.0881014	0.0337443	0.816885
-179.159	0.0609239	0.0889684	0.0327709	0.801427
-178.737	0.0602544	0.0875596	0.0327709	0.732461
-178.315	0.0593617	0.0879931	0.0337443	0.697979
-177.894	0.0565722	0.085609	0.0340688	0.662307
-177.472	0.0580228	0.086801	0.032122	0.649227
-177.051	0.0564606	0.087668	0.0334199	0.623068
-176.629	0.0569069	0.0883182	0.0314731	0.623068
-176.208	0.0561259	0.0886433	0.0330954	0.609988
-175.786	0.0583575	0.0883182	0.0353666	0.612366
-175.365	0.0574648	0.0886433	0.0343933	0.577883
-174.943	0.0556795	0.092111	0.0334199	0.576694
-174.522	0.0567954	0.092111	0.0347177	0.567182
-174.1	0.0581343	0.0913524	0.0330954	0.570749
-173.678	0.0567954	0.0899437	0.0327709	0.575505
-173.257	0.0565722	0.0926528	0.0327709	0.567182
-172.835	0.0574648	0.0953619	0.0340688	0.567182
-172.414	0.0591386	0.0966623	0.0350422	0.576694
-171.992	0.0585807	0.0973125	0.0340688	0.590963
-171.571	0.0592502	0.0947117	0.0350422	0.592152
-171.149	0.0618166	0.0957954	0.0360156	0.600476
-170.728	0.0620397	0.0975293	0.0353666	0.606421
-170.306	0.0629324	0.0970958	0.0340688	0.602854
-169.884	0.0579112	0.0969874	0.0330954	0.609988
-169.463	0.0541174	0.0982878	0.0343933	0.606421
-169.041	0.0536711	0.098938	0.0334199	0.589774
-168.62	0.0530016	0.0991547	0.0343933	0.585018
-168.198	0.0546753	0.100455	0.0337443	0.570749
-167.777	0.0526668	0.100672	0.0317975	0.589774
-167.355	0.054229	0.102081	0.0337443	0.599287
-166.934	0.0540058	0.102839	0.0350422	0.598098
-166.512	0.0547869	0.104465	0.0347177	0.601665
-166.091	0.054229	0.102406	0.0350422	0.611177
-165.669	0.0537826	0.103706	0.0343933	0.62069
-165.247	0.0541174	0.105223	0.0350422	0.630202
-164.826	0.0561259	0.103814	0.0340688	0.64566
-164.404	0.057688	0.104465	0.0350422	0.659929
-163.983	0.0575764	0.105765	0.0379624	0.688466
-163.561	0.0561259	0.10414	0.036989	0.706302
-163.14	0.0579112	0.104248	0.0353666	0.699168
-162.718	0.0608123	0.103923	0.0373134	0.693222
-162.297	0.0602544	0.106415	0.0366645	0.717004
-161.875	0.0594733	0.107282	0.0353666	0.73365
-161.454	0.0599197	0.106199	0.036989	0.727705
-161.032	0.0610355	0.106957	0.03634	0.692033
-160.61	0.0618166	0.107391	0.03634	0.663496
-160.189	0.0633787	0.109883	0.036989	0.652794
-159.767	0.0677304	0.115626	0.0379624	0.644471
-159.346	0.0689578	0.117035	0.0392602	0.671819
-158.924	0.0699621	0.120611	0.0402336	0.701546
-158.503	0.0704084	0.124946	0.0425049	0.699168
-158.081	0.0670609	0.128197	0.0428293	0.711058
-157.66	0.0692926	0.126896	0.0431538	0.772889
-157.238	0.0690694	0.127438	0.0425049	0.801427
-156.816	0.0668378	0.129064	0.0441272	0.726516
-156.395	0.0670609	0.131231	0.0438027	0.643282
-155.973	0.0685115	0.13459	0.0438027	0.590963
-155.552	0.0686231	0.135457	0.045425	0.601665
-155.13	0.0680652	0.13329	0.0467229	0.604043
-154.709	0.0662798	0.131448	0.0418559	0.581451
-154.287	0.0648293	0.132206	0.0415315	0.54459
-153.866	0.0622629	0.130689	0.0434783	0.524376
-153.444	0.0613702	0.130364	0.0431538	0.513674
-153.023	0.0618166	0.127763	0.0431538	0.491082
-152.601	0.0622629	0.12668	0.0441272	0.469679
-152.179	0.0613702	0.12798	0.0438027	0.46849
-151.758	0.063825	0.13394	0.0444517	0.451843
-151.336	0.0646061	0.139792	0.0489942	0.451843
-150.915	0.0623745	0.139358	0.0480208	0.478002
-150.493	0.0610355	0.134482	0.0467229	0.508918
-150.072	0.063044	0.131881	0.0463984	0.51843
-149.65	0.0622629	0.137191	0.046074	0.507729
-149.229	0.0633787	0.140442	0.0463984	0.51962
-148.807	0.0662798	0.14521	0.0451006	0.533888
-148.385	0.0685115	0.148244	0.0522388	0.549346
-147.964	0.0702968	0.149111	0.0522388	0.575505
-147.542	0.0675073	0.154096	0.0525633	0.601665
-147.121	0.0668378	0.160273	0.0519143	0.614744
-146.699	0.0676188	0.160598	0.0561324	0.653983
-146.278	0.0662798	0.16114	0.0580792	0.690844
-145.856	0.0669493	0.163416	0.0571058	0.711058
-145.435	0.0682883	0.168292	0.0584036	0.690844
-145.013	0.0689578	0.170026	0.0590526	0.69679
-144.592	0.0706316	0.1671	0.0584036	0.736029
-144.17	0.0700736	0.16244	0.0567813	0.727705
-143.748	0.063044	0.158539	0.0561324	0.706302
-143.327	0.0608123	0.155397	0.055159	0.674197
-142.905	0.0622629	0.152254	0.0535367	0.653983
-142.484	0.0658335	0.154638	0.0532122	0.614744
-142.062	0.0690694	0.157997	0.0509409	0.613555
-141.641	0.0710779	0.167208	0.0584036	0.614744
-141.219	0.0725285	0.174469	0.0658663	0.62069
-140.798	0.0723053	0.182271	0.0645685	0.686088
-140.376	0.0758759	0.184114	0.0619727	0.738407
-139.954	0.0750948	0.186823	0.064244	0.768133
-139.533	0.0733095	0.183897	0.0622972	0.871581
-139.111	0.0714126	0.183463	0.0613238	0.848989
-138.69	0.0735327	0.189207	0.0639195	0.725327
-138.268	0.0735327	0.190616	0.0639195	0.689655
-137.847	0.0744253	0.191266	0.0655419	0.669441
-137.425	0.073979	0.189315	0.0658663	0.642093
-137.004	0.0730864	0.189315	0.064244	0.627824
-136.582	0.0730864	0.189749	0.0648929	0.643282
-136.161	0.0743138	0.192024	0.0668397	0.665874
-135.739	0.075318	0.199502	0.068462	0.678954
-135.317	0.0769917	0.200368	0.0681376	0.688466
-134.896	0.075318	0.198851	0.0687865	0.689655
-134.474	0.0728632	0.200477	0.0687865	0.687277
-134.053	0.0717474	0.201994	0.0730045	0.673008
-133.631	0.0721937	0.212505	0.073329	0.674197
-133.21	0.0734211	0.216082	0.0756003	0.719382
-132.788	0.0748717	0.2215	0.0778715	0.717004
-132.367	0.0738674	0.225509	0.0743024	0.694411
-131.945	0.0721937	0.232878	0.0788449	0.662307
-131.523	0.0750948	0.241006	0.0801428	0.65874
-131.102	0.080674	0.247291	0.0768981	0.707491
-130.68	0.082794	0.25997	0.0788449	0.743163
-130.259	0.0879268	0.270806	0.0846853	0.762188
-129.837	0.0928364	0.279476	0.0927969	0.794293
-129.416	0.0893774	0.28186	0.0876055	0.795482
-128.994	0.0850257	0.284677	0.0882544	0.816885
-128.573	0.0856952	0.299848	0.0940947	0.807372
-128.151	0.0861415	0.314694	0.0973394	0.736029
-127.73	0.0864762	0.31231	0.0976639	0.74673
-127.308	0.0887079	0.319029	0.0979883	0.727705
-126.886	0.0888195	0.329974	0.101882	0.702735
-126.465	0.0928364	0.334417	0.105775	0.731272
-126.043	0.0872573	0.322822	0.0996106	0.745541
-125.622	0.0843562	0.314478	0.0986372	0.765755
-125.2	0.0848025	0.305375	0.0957171	0.743163
-124.779	0.0830172	0.29909	0.0918235	0.726516
-124.357	0.082794	0.306242	0.0986372	0.713436
-123.936	0.0893774	0.326398	0.102206	0.745541
-123.514	0.09027	0.343628	0.102531	0.760999
-123.092	0.0884847	0.347746	0.103829	0.824019
-122.671	0.0846909	0.337776	0.101882	0.853746
-122.249	0.0824593	0.334092	0.103829	0.801427
-121.828	0.0810087	0.344603	0.1061	0.781213
-121.406	0.0822361	0.34016	0.106749	0.776457
-120.985	0.0794465	0.327807	0.103504	0.731272
-120.563	0.0787771	0.310577	0.0992862	0.673008
-120.142	0.0737559	0.296814	0.0944192	0.651605
-119.72	0.0698505	0.286194	0.0908501	0.629013
-119.299	0.0690694	0.271456	0.0876055	0.565993
-118.877	0.0711895	0.256285	0.0833874	0.504162
-118.455	0.0690694	0.245665	0.0846853	0.46849
-118.034	0.0629324	0.241764	0.0811162	0.441141
-117.612	0.0592502	0.241656	0.0840363	0.422117
-117.191	0.060366	0.244907	0.0856587	0.372176
-116.769	0.0589154	0.253468	0.0889033	0.340071
-116.348	0.0575764	0.263437	0.0937703	0.326992
-115.926	0.0565722	0.254876	0.0918235	0.313912
-115.505	0.0543405	0.247941	0.0902012	0.309156
-115.083	0.0536711	0.255527	0.091499	0.298454
-114.661	0.0569069	0.266905	0.0950681	0.292509
-114.24	0.060366	0.289337	0.102855	0.299643
-113.818	0.0640482	0.323797	0.11194	0.334126
-113.397	0.0725285	0.375488	0.11486	0.390012
-112.975	0.0699621	0.369744	0.120376	0.535077
-112.554	0.0622629	0.319463	0.11194	0.63258
-112.132	0.0580228	0.291504	0.107073	0.542212
-111.711	0.0574648	0.287495	0.108047	0.420927
-111.289	0.0596965	0.282726	0.104478	0.385256
-110.868	0.0637135	0.295514	0.106424	0.369798
-110.446	0.0676188	0.330624	0.113563	0.35434
-110.024	0.0729748	0.35078	0.12135	0.372176
-109.603	0.0716358	0.338101	0.120701	0.387634
-109.181	0.0661683	0.307542	0.11194	0.388823
-108.76	0.0680652	0.292913	0.108696	0.384067
-108.338	0.0710779	0.293455	0.109994	0.393579
-107.917	0.0723053	0.300932	0.11486	0.414982
-107.495	0.0756528	0.326615	0.117132	0.423306
-107.074	0.0765454	0.353164	0.128488	0.512485
-106.652	0.0734211	0.359233	0.134328	0.565993
-106.231	0.071301	0.355223	0.130759	0.588585
-105.809	0.0756528	0.370394	0.134977	0.523187
-105.387	0.0800045	0.413632	0.144387	0.478002
-104.966	0.0852488	0.440507	0.157365	0.498216
-104.544	0.0844677	0.430971	0.15769	0.551724
-104.123	0.0816782	0.4171	0.163855	0.563615
-103.701	0.0775497	0.401387	0.161259	0.476813
-103.28	0.0772149	0.392176	0.156716	0.467301
-102.858	0.0759875	0.389033	0.15769	0.474435
-102.437	0.0778844	0.385349	0.152174	0.495838
-102.015	0.0804508	0.380689	0.149903	0.483948
-101.593	0.0813434	0.386649	0.152174	0.464923
-101.172	0.0760991	0.381231	0.14828	0.482759
-100.75	0.0731979	0.370828	0.143089	0.507729
-100.329	0.0720821	0.376138	0.145685	0.438763
-99.9073	0.0734211	0.396077	0.151201	0.406659
-99.4857	0.0778844	0.408756	0.153472	0.444709
-99.0642	0.0786655	0.412657	0.153472	0.474435
-98.6426	0.0778844	0.418401	0.155419	0.491082
-98.2211	0.0771033	0.413416	0.155419	0.482759
-97.7995	0.0754296	0.397703	0.14536	0.454221
-97.378	0.0735327	0.370069	0.134977	0.41736
-96.9564	0.0725285	0.360316	0.133679	0.378121
-96.5349	0.0660567	0.361942	0.135626	0.362663
-96.1133	0.0649409	0.36205	0.134328	0.375743
-95.6918	0.0669493	0.36736	0.133679	0.372176
-95.2702	0.0697389	0.378414	0.141467	0.355529
-94.8487	0.071859	0.399437	0.156392	0.324614
-94.4271	0.0746485	0.415583	0.15769	0.328181
-94.0056	0.0771033	0.429129	0.163855	0.323424
-93.584	0.0804508	0.453836	0.163855	0.338882
-93.1625	0.0816782	0.475509	0.167748	0.374554
-92.7409	0.0804508	0.486996	0.174886	0.426873
-92.3194	0.0768802	0.464998	0.170019	0.461356
-91.8978	0.0721937	0.413524	0.151525	0.394768
-91.4763	0.0676188	0.386974	0.143738	0.299643
-91.0547	0.067842	0.372887	0.143089	0.267539
-90.6332	0.0672841	0.364543	0.137573	0.271106
-90.2116	0.0675073	0.361075	0.140818	0.254459
-89.7901	0.0637135	0.354248	0.135626	0.248514
-89.3685	0.0618166	0.337668	0.13011	0.248514
-88.947	0.0602544	0.327698	0.124919	0.244946
-88.5254	0.0593617	0.326723	0.125892	0.24019
-88.1039	0.0600312	0.332141	0.128164	0.247325
-87.6823	0.0625976	0.341244	0.131408	0.252081
-87.2608	0.0615934	0.333658	0.129137	0.236623
-86.8392	0.0602544	0.318812	0.128164	0.218787
-86.4177	0.0595849	0.308843	0.123297	0.206897
-85.9961	0.0593617	0.30505	0.122648	0.192628
-85.5746	0.0613702	0.31502	0.132706	0.186683
-85.153	0.0640482	0.335176	0.136275	0.193817
-84.7315	0.0654988	0.350672	0.140493	0.196195
-84.3099	0.0652756	0.346987	0.141467	0.199762
-83.8884	0.0666146	0.336259	0.14244	0.21522
-83.4668	0.0686231	0.339402	0.143413	0.198573
-83.0453	0.0668378	0.347529	0.147307	0.181926
-82.6237	0.0647177	0.352622	0.150552	0.186683
-82.2022	0.0641598	0.347854	0.153147	0.19025
-81.7806	0.0636019	0.346879	0.15477	0.230678
-81.3591	0.0681767	0.355873	0.157365	0.203329
-80.9375	0.0699621	0.369419	0.159961	0.189061
-80.516	0.069181	0.379172	0.161908	0.189061
-80.0944	0.0679536	0.385782	0.16353	0.189061
-79.6729	0.0677304	0.3899	0.169371	0.214031
-79.2513	0.0696273	0.390117	0.170993	0.208086
-78.8298	0.0697389	0.402362	0.172615	0.195006
-78.4082	0.0710779	0.417425	0.177482	0.180737
-77.9867	0.0699621	0.434547	0.186892	0.179548
-77.5651	0.0711895	0.457954	0.196626	0.184304
-77.1436	0.0717474	0.470958	0.206684	0.200951
-76.722	0.075318	0.469441	0.212524	0.235434
-76.3005	0.0769917	0.473775	0.22096	0.236623
-75.8789	0.0762107	0.48808	0.235886	0.193817
-75.4574	0.0803392	0.527958	0.24854	0.184304
-75.0358	0.0837983	0.559384	0.255029	0.197384
-74.6143	0.0866994	0.58756	0.267034	0.206897
-74.1927	0.0878152	0.609124	0.274173	0.209275
-73.7712	0.0908279	0.627113	0.275146	0.205707
-73.3496	0.0883731	0.613351	0.263465	0.203329
-72.9281	0.0824593	0.575964	0.252433	0.193817
-72.5065	0.0805624	0.523299	0.23037	0.178359
-72.085	0.0788886	0.495665	0.21512	0.162901
-71.6634	0.0758759	0.473884	0.216418	0.167658
-71.2419	0.0747601	0.464023	0.207333	0.171225
-70.8203	0.0777728	0.472258	0.209929	0.171225
-70.3988	0.0803392	0.481361	0.219014	0.166468
-69.9772	0.0788886	0.470091	0.217391	0.17717
-69.5557	0.0755412	0.462505	0.213498	0.181926
-69.1341	0.0755412	0.462505	0.216742	0.161712
-68.7126	0.0794465	0.467165	0.219338	0.17717
-68.291	0.080116	0.479519	0.223232	0.205707
-67.8695	0.0803392	0.478977	0.23037	0.208086
-67.4479	0.082794	0.508019	0.235561	0.214031
-67.0264	0.0844677	0.562635	0.256003	0.206897
-66.6048	0.0864762	0.577482	0.260545	0.242568
-66.1833	0.0856952	0.556242	0.258598	0.30321
-65.7617	0.0849141	0.532943	0.250487	0.261593
-65.3402	0.0837983	0.525141	0.252109	0.217598
-64.9186	0.0864762	0.525358	0.2573	0.199762
-64.4971	0.089489	0.532726	0.261843	0.195006
-64.0755	0.0920553	0.544322	0.27255	0.186683
-63.654	0.0946217	0.559601	0.282284	0.199762
-63.2324	0.0961839	0.579866	0.288774	0.199762
-62.8109	0.0958491	0.590486	0.296236	0.205707
-62.3893	0.0996429	0.587343	0.304672	0.223543
-61.9678	0.104664	0.595687	0.315055	0.247325
-61.5462	0.110466	0.625271	0.317975	0.233056
-61.1247	0.109351	0.634482	0.322518	0.269917
-60.7031	0.109016	0.62137	0.32122	0.32937
-60.2816	0.107231	0.601105	0.316677	0.31629
-59.86	0.107007	0.570113	0.301103	0.307967
-59.4385	0.107565	0.538903	0.296885	0.299643
-59.0169	0.108346	0.514304	0.29364	0.234245
-58.5954	0.111471	0.529909	0.305321	0.203329
-58.1738	0.121401	0.573364	0.329656	0.195006
-57.7523	0.128543	0.622237	0.356587	0.219976
-57.3307	0.133676	0.670459	0.378975	0.249703
-56.9092	0.139589	0.719983	0.406554	0.259215
-56.4876	0.144387	0.786844	0.438676	0.263971
-56.0661	0.15164	0.854681	0.455548	0.319857
-55.6445	0.161348	0.894452	0.46658	0.360285
-55.223	0.171948	0.920785	0.475016	0.366231
-54.8015	0.167373	0.904855	0.480532	0.403092
-54.3799	0.159005	0.893151	0.480857	0.428062
-53.9584	0.154876	0.887083	0.490915	0.410226
-53.5368	0.152979	0.885457	0.485399	0.407848
-53.1153	0.14104	0.875704	0.462687	0.420927
-52.6937	0.127985	0.848613	0.444517	0.413793
-52.2722	0.125195	0.798331	0.420831	0.365042
-51.8506	0.126311	0.742306	0.393576	0.315101
-51.4291	0.124749	0.696901	0.380273	0.294887
-51.0075	0.117496	0.6373	0.350422	0.256837
-50.586	0.110355	0.578348	0.304997	0.227111
-50.1644	0.107231	0.555808	0.292018	0.208086
-49.7429	0.111694	0.541396	0.289422	0.198573
-49.3213	0.111582	0.526116	0.298507	0.198573
-48.8998	0.106561	0.530668	0.311486	0.199762
-48.4782	0.10857	0.548765	0.320571	0.181926
-48.0567	0.111694	0.552124	0.322193	0.183115
-47.6351	0.112252	0.525683	0.322842	0.195006
-47.2136	0.10857	0.486346	0.295912	0.189061
-46.792	0.103995	0.45156	0.270928	0.179548
-46.3705	0.105445	0.435522	0.260221	0.165279
-45.9489	0.105445	0.425878	0.255029	0.170036
-45.5274	0.105445	0.420785	0.259247	0.186683
-45.1058	0.10366	0.413416	0.255354	0.191439
-44.6843	0.102767	0.387625	0.23913	0.181926
-44.2627	0.101875	0.352406	0.219987	0.154578
-43.8412	0.0950681	0.324014	0.205062	0.133175
-43.4196	0.0919438	0.290637	0.190785	0.105826
-42.9981	0.0892658	0.265713	0.171966	0.0891795
-42.5765	0.089489	0.249025	0.169695	0.0820452
-42.155	0.0861415	0.237646	0.167748	0.0879905
-41.7334	0.080674	0.231686	0.167748	0.0844233
-41.3119	0.0771033	0.227677	0.166775	0.0832342
-40.8903	0.0772149	0.231795	0.166775	0.0856124
-40.4688	0.0794465	0.233312	0.179753	0.0772889
-40.0472	0.0825709	0.239272	0.187865	0.0701546
-39.6257	0.0866994	0.24339	0.198897	0.0689655
-39.2041	0.0890426	0.2513	0.211875	0.0820452
-38.7826	0.0941754	0.261704	0.230694	0.0832342
-38.361	0.103995	0.275899	0.253407	0.0939358
-37.9395	0.107007	0.295947	0.270928	0.0856124
-37.5179	0.114037	0.321413	0.299805	0.0903686
-37.0964	0.124749	0.339727	0.331278	0.0963139
-36.6748	0.137916	0.356632	0.357236	0.098692
-36.2533	0.144611	0.366385	0.382868	0.0951249
-35.8317	0.156327	0.368227	0.402985	0.10107
-35.4102	0.173064	0.371803	0.399091	0.0939358
-34.9886	0.180205	0.372453	0.381246	0.0939358
-34.5671	0.182549	0.364759	0.35756	0.0844233
-34.1455	0.172841	0.354248	0.334523	0.097503
-33.724	0.174849	0.344387	0.332901	0.0891795
-33.3024	0.181656	0.356957	0.342635	0.0903686
-32.8809	0.180875	0.380039	0.36048	0.0879905
-32.4593	0.168712	0.392609	0.376703	0.0915577
-32.0378	0.149185	0.39922	0.393576	0.102259
-31.6162	0.143941	0.411465	0.421155	0.102259
-31.1947	0.147846	0.423385	0.452304	0.0963139
-30.7731	0.154876	0.432922	0.464633	0.0939358
-30.3516	0.154653	0.440074	0.455224	0.0856124
-29.93	0.160232	0.439749	0.463011	0.0760999
-29.5085	0.167039	0.456112	0.477936	0.0868014
-29.0869	0.164919	0.471066	0.465607	0.0844233
-28.6654	0.158447	0.455137	0.420831	0.0844233
-28.2438	0.159786	0.423385	0.394225	0.0856124
-27.8223	0.164472	0.407564	0.406554	0.0832342
-27.4007	0.1763	0.413849	0.439325	0.0808561
-26.9792	0.188351	0.452536	0.51233	0.0891795
-26.5576	0.202968	0.491981	0.573329	0.0832342
-26.1361	0.214573	0.512896	0.573005	0.108205
-25.7145	0.228632	0.535652	0.615185	0.103448
-25.293	0.24258	0.54378	0.653796	0.110583
-24.8714	0.247601	0.539337	0.638546	0.104637
-24.4499	0.257978	0.510728	0.60318	0.097503
-24.0283	0.286766	0.48407	0.540883	0.0939358
-23.6068	0.297478	0.47345	0.489617	0.098692
-23.1852	0.294131	0.458604	0.450032	0.0939358
-22.7637	0.296362	0.446251	0.44841	0.0998811
-22.3421	0.305289	0.464998	0.481181	0.10107
-21.9206	0.329949	0.496316	0.519143	0.110583
-21.499	0.385851	0.52785	0.535042	0.108205
-21.0775	0.43372	0.554075	0.552563	0.11415
-20.6559	0.482705	0.561985	0.54867	0.134364
-20.2344	0.550435	0.572388	0.543478	0.130797
-19.8128	0.66358	0.577807	0.558728	0.129608
-19.3913	0.774492	0.582466	0.580792	0.135553
-18.9697	0.836867	0.58485	0.586308	0.135553
-18.5482	0.835081	0.602622	0.595068	0.120095
-18.1266	0.852042	0.645319	0.661259	0.116528
-17.7051	0.852935	0.727026	0.741077	0.123662
-17.2835	0.826155	0.800932	0.842635	0.141498
-16.862	0.80328	0.834309	0.951655	0.154578
-16.4404	0.791788	0.879606	0.981181	0.142687
-16.0189	0.802611	0.953728	1	0.151011
-15.5973	0.836644	1	0.988644	0.153389
-15.1758	0.832515	0.979194	0.930889	0.148633
-14.7542	0.782973	0.907889	0.854315	0.153389
-14.3327	0.795581	0.871478	0.786827	0.140309
-13.9111	0.839098	0.871912	0.744646	0.12604
-13.4896	0.846909	0.868444	0.716093	0.124851
-13.068	0.867217	0.849588	0.664179	0.120095
-12.6465	0.946106	0.863459	0.661583	0.124851
-12.2249	1	0.903771	0.741726	0.121284
-11.8034	0.974224	0.920676	0.757625	0.121284
-11.3818	0.888083	0.908323	0.674886	0.124851
-10.9603	0.819014	0.904421	0.63952	0.120095
-10.5387	0.759429	0.88459	0.61843	0.118906
-10.1172	0.71156	0.828565	0.563271	0.121284
-9.69564	0.651752	0.767989	0.49708	0.118906
-9.27409	0.593394	0.724751	0.442245	0.117717
-8.85254	0.50424	0.694083	0.38806	0.109394
-8.43099	0.417764	0.687473	0.368916	0.110583
-8.00944	0.384847	0.63329	0.358209	0.104637
-7.58789	0.389087	0.601539	0.353342	0.103448
-7.16634	0.361973	0.610533	0.341986	0.102259
-6.74479	0.305958	0.578457	0.337119	0.0963139
-6.32324	0.271033	0.528392	0.304997	0.0903686
-5.90169	0.257309	0.485045	0.252109	0.0868014
-5.48015	0.242803	0.443	0.224854	0.0808561
-5.0586	0.21301	0.378955	0.20279	0.0808561
-4.63705	0.197501	0.348721	0.191759	0.0725327
-4.2155	0.198393	0.34287	0.199546	0.0760999
-3.79395	0.205646	0.334309	0.195977	0.0701546
-3.3724	0.222495	0.331383	0.184296	0.0689655
-2.95085	0.239121	0.339293	0.184296	0.0737218
-2.5293	0.229748	0.320221	0.179429	0.059453
-2.10775	0.199621	0.285219	0.162557	0.0523187
-1.6862	0.169159	0.255093	0.1366	0.0499405
-1.26465	0.146954	0.230819	0.129137	0.0451843
-0.843099	0.132448	0.217274	0.122648	0.0380499
-0.42155	0.122517	0.193975	0.116483	0.0321046
0	0.111917	0.172952	0.110318	0.0285375
0.42155	0.0974113	0.158431	0.101233	0.0225922
0.843099	0.081455	0.145102	0.096366	0.0142687
1.26465	0.0670609	0.132531	0.0859831	0.00951249
1.6862	0.0552332	0.118769	0.0837119	0.00356718
2.10775	0.046195	0.107607	0.0785204	0
2.5293	0.042736	0.100672	0.0749513	0.00118906
2.95085	0.0410623	0.0954703	0.0723556	0
3.3724	0.0391654	0.0922193	0.068462	0
3.79395	0.0381611	0.0892935	0.0678131	0
4.2155	0.0362642	0.0850672	0.069111	0
4.63705	0.0354831	0.0819246	0.0629461	0
5.0586	0.03526	0.0781318	0.0577547	0
5.48015	0.0324704	0.0747724	0.0548345	0
5.90169	0.0303504	0.0693541	0.0548345	0
6.32324	0.027784	0.0650195	0.0512654	0
6.74479	0.0271145	0.0605765	0.0480208	0
7.16634	0.0256639	0.0566753	0.0447761	0
7.58789	0.0238786	0.0547248	0.0418559	0
8.00944	0.0226512	0.0507152	0.0366645	0
8.43099	0.0220933	0.0477893	0.0337443	0
8.85254	0.021089	0.0460555	0.0327709	0
9.27409	0.0199732	0.0449718	0.0327709	0
9.69564	0.0182995	0.0416125	0.0298507	0
10.1172	0.0172952	0.0391201	0.0295263	0
10.5387	0.0165142	0.0361942	0.0275795	0
10.9603	0.0150636	0.0357607	0.0249838	0
11.3818	0.0153983	0.0329432	0.0227125	0
11.8034	0.0129435	0.0330516	0.0214147	0
12.2249	0.0127204	0.0301257	0.0223881	0
12.6465	0.0123856	0.0275249	0.0184945	0
13.068	0.0116046	0.025466	0.0158988	0
13.4896	0.0112698	0.0248158	0.0168722	0
13.9111	0.0109351	0.0230819	0.0136275	0
14.3327	0.00993082	0.0223234	0.0107073	0
14.7542	0.00892658	0.0223234	0.0103829	0
15.1758	0.00870341	0.0198309	0.00876055	0
15.5973	0.00747601	0.0197226	0.00746269	0
16.0189	0.00781076	0.0173385	0.00843608	0
16.4404	0.00702968	0.0161465	0.00681376	0
16.862	0.00535595	0.0140876	0.00519143	0
17.2835	0.00580228	0.0130039	0.0055159	0
17.7051	0.00334747	0.0110533	0.00259572	0
18.1266	0.00290114	0.0102948	0.00162232	0
18.5482	0.00278956	0.00942783	0.00421804	0
18.9697	0.0018969	0.00812744	0.00129786	0
19.3913	0.000781076	0.00715215	0.00194679	0
19.8128	0.00111582	0.00736888	0.00162232	0
20.2344	0.00100424	0.00596012	0.00162232	0
20.6559	0.000446329	0.00530993	0.000973394	0
21.0775	0.00100424	0.00541829	0.000324465	0
21.499	0.000446329	0.004443	0.000324465	0
21.9206	0.000111582	0.00400954	0.000973394	0
22.3421	0	0.004443	0	0
22.7637	0.000223164	0.00346771	0	0
23.1852	0.000111582	0.00346771	0	0
23.6068	0	0.00216732	0	0
24.0283	0	0.00249241	0	0
24.4499	0.000111582	0.00119202	0	0
24.8714	0.000111582	0.00173385	0	0
25.293	0	0.00140876	0	0
25.7145	0	0.00119202	0	0
26.1361	0	0.000866927	0	0
26.5576	0.000111582	0.000866927	0	0
26.9792	0	0.000975293	0	0
27.4007	0	0.000541829	0	0
27.8223	0	0.000758561	0	0
28.2438	0	0.000108366	0	0
28.6654	0	0.000325098	0	0
29.0869	0	0.000325098	0	0
29.5085	0	0	0	0
29.93	0	0.000108366	0	0
30.3516	0	0.000216732	0	0
30.7731	0	0	0	0
31.1947	0	0	0	0
31.6162	0	0.000216732	0	0
32.0378	0	0	0.000324465	0
32.4593	0	0.000216732	0	0
32.8809	0	0.000216732	0	0
33.3024	0	0	0	0
33.724	0	0	0	0
34.1455	0	0	0	0
34.5671	0	0	0	0
34.9886	0	0	0	0
35.4102	0	0	0	0
35.8317	0	0	0	0
36.2533	0	0	0	0
36.6748	0	0.000108366	0	0
37.0964	0	0	0	0
37.5179	0	0.000216732	0	0
37.9395	0	0	0	0
38.361	0	0	0	0
38.7826	0	0	0	0
39.2041	0	0	0	0
39.6257	0	0.000108366	0	0
40.0472	0	0	0	0
40.4688	0	0.000216732	0	0
40.8903	0	0.000216732	0	0
41.3119	0	0	0	0
41.7334	0	0.000108366	0	0
42.155	0	0	0	0
42.5765	0	0.000216732	0	0
42.9981	0	0.000108366	0	0
43.4196	0	0	0	0
43.8412	0	0	0	0
44.2627	0	0.000108366	0	0
44.6843	0	0.000108366	0	0
45.1058	0	0	0	0
45.5274	0	0	0	0
45.9489	0	0	0	0
46.3705	0	0	0	0
46.792	0	0	0	0
47.2136	0	0.000108366	0	0
47.6351	0	0	0	0
48.0567	0	0.000108366	0	0
48.4782	0	0.000108366	0	0

## Sheet: Fig. 3C
Distance to growth front (µm)	Normalized intensity (a.u.)
	Fn	αSMA	TNC	SHG
-349.886	0.0818232	0.187786	0.147376	0.143556
-349.465	0.0825096	0.191409	0.14502	0.150082
-349.043	0.0849808	0.192444	0.151413	0.154976
-348.622	0.0840198	0.194773	0.15646	0.147363
-348.2	0.0816859	0.198482	0.157806	0.152257
-347.778	0.0827842	0.198999	0.161171	0.15987
-347.357	0.0862164	0.206331	0.160498	0.158782
-346.935	0.0881384	0.21306	0.164536	0.157694
-346.514	0.0895113	0.215734	0.170929	0.157694
-346.092	0.0875892	0.217373	0.173957	0.157151
-345.671	0.0881384	0.222289	0.181359	0.157151
-345.249	0.0895113	0.23333	0.179677	0.159326
-344.828	0.0918451	0.236695	0.181023	0.163676
-344.406	0.0963756	0.238765	0.182032	0.166939
-343.984	0.0985722	0.236867	0.184051	0.159326
-343.563	0.0958265	0.23195	0.181359	0.157151
-343.141	0.0954146	0.230139	0.185734	0.163676
-342.72	0.0948655	0.229449	0.186406	0.161501
-342.298	0.0987095	0.234366	0.189771	0.165851
-341.877	0.103103	0.238765	0.188762	0.166939
-341.455	0.103926	0.238075	0.188762	0.166395
-341.034	0.104476	0.23773	0.190444	0.169657
-340.612	0.107633	0.241956	0.196164	0.171289
-340.191	0.109281	0.247563	0.200875	0.167482
-339.769	0.105986	0.252652	0.201884	0.173464
-339.347	0.10173	0.261451	0.206258	0.176183
-338.926	0.0981604	0.262917	0.212988	0.178358
-338.504	0.101867	0.264729	0.213324	0.17727
-338.083	0.103789	0.269991	0.215007	0.188146
-337.661	0.105162	0.274648	0.220727	0.187058
-337.24	0.110242	0.284913	0.221063	0.190865
-336.818	0.111065	0.28983	0.22712	0.191408
-336.397	0.114772	0.288191	0.23183	0.191952
-335.975	0.118479	0.287846	0.234522	0.199565
-335.553	0.118342	0.290434	0.234186	0.202284
-335.132	0.115596	0.295006	0.234186	0.212072
-334.71	0.113811	0.296903	0.236878	0.213159
-334.289	0.116694	0.30182	0.239569	0.212072
-333.867	0.118204	0.305012	0.240915	0.208809
-333.446	0.120401	0.305357	0.242261	0.205003
-333.024	0.121225	0.304494	0.243271	0.205003
-332.603	0.122048	0.309066	0.245289	0.218597
-332.181	0.123284	0.30829	0.244953	0.227297
-331.76	0.119714	0.310791	0.252692	0.231104
-331.338	0.11944	0.313034	0.254711	0.228929
-330.916	0.11944	0.318382	0.261104	0.235998
-330.495	0.12452	0.325973	0.263795	0.235998
-330.073	0.133992	0.325196	0.273553	0.235998
-329.652	0.138111	0.331407	0.283311	0.23491
-329.23	0.132208	0.338308	0.299462	0.235998
-328.809	0.131247	0.342707	0.30821	0.244698
-328.387	0.134953	0.341758	0.308546	0.249048
-327.966	0.13413	0.340895	0.301144	0.249048
-327.544	0.132345	0.335634	0.295424	0.246873
-327.123	0.131658	0.336669	0.287685	0.247417
-326.701	0.131109	0.341413	0.287349	0.247961
-326.279	0.137424	0.335461	0.288358	0.243067
-325.858	0.138935	0.329078	0.28432	0.255574
-325.436	0.136189	0.32994	0.286676	0.262643
-325.015	0.138111	0.33503	0.277254	0.272974
-324.593	0.140033	0.33641	0.286003	0.270799
-324.172	0.142092	0.33572	0.291386	0.26373
-323.75	0.139896	0.333822	0.295424	0.277325
-323.329	0.14017	0.336496	0.305855	0.284937
-322.907	0.140857	0.338739	0.300135	0.289288
-322.485	0.140857	0.337272	0.298116	0.280587
-322.064	0.141818	0.340637	0.297779	0.281675
-321.642	0.142916	0.343914	0.294078	0.292007
-321.221	0.144289	0.342879	0.296097	0.294182
-320.799	0.144014	0.340723	0.292732	0.297988
-320.378	0.138523	0.341154	0.29004	0.299076
-319.956	0.13866	0.338135	0.290377	0.303426
-319.535	0.139484	0.341327	0.298789	0.308864
-319.113	0.142916	0.343138	0.299798	0.30397
-318.692	0.147721	0.352023	0.308883	0.30397
-318.27	0.151565	0.363323	0.315276	0.313757
-317.848	0.15184	0.368584	0.318641	0.325721
-317.427	0.150467	0.376175	0.320996	0.310495
-317.005	0.150192	0.378936	0.330081	0.306688
-316.584	0.150329	0.380143	0.329744	0.307776
-316.162	0.149918	0.379281	0.334455	0.305057
-315.741	0.150879	0.385836	0.329071	0.313214
-315.319	0.152389	0.391271	0.332436	0.312126
-314.898	0.153899	0.404037	0.345559	0.315933
-314.476	0.159665	0.412145	0.359354	0.32137
-314.054	0.165706	0.415251	0.363392	0.325177
-313.633	0.164333	0.417493	0.362382	0.34149
-313.211	0.15939	0.421893	0.367093	0.334965
-312.79	0.157468	0.424912	0.369112	0.329527
-312.368	0.16145	0.425688	0.365411	0.342578
-311.947	0.164745	0.431554	0.368439	0.353453
-311.525	0.159802	0.427672	0.35969	0.355084
-311.104	0.153487	0.418183	0.352625	0.34149
-310.682	0.146623	0.415682	0.34354	0.337684
-310.261	0.147309	0.416544	0.342867	0.335508
-309.839	0.147309	0.42241	0.344549	0.349647
-309.417	0.144152	0.423963	0.345559	0.367591
-308.996	0.146485	0.4231	0.341184	0.356172
-308.574	0.150879	0.421289	0.341184	0.358891
-308.153	0.154585	0.424222	0.346232	0.361066
-307.731	0.15637	0.426896	0.344886	0.376835
-307.31	0.161038	0.422841	0.341857	0.380098
-306.888	0.158841	0.425257	0.34354	0.37901
-306.467	0.159665	0.424222	0.346232	0.386079
-306.045	0.161587	0.43371	0.350606	0.375204
-305.623	0.160351	0.449582	0.362719	0.372485
-305.202	0.162136	0.461313	0.36642	0.359978
-304.78	0.163097	0.46623	0.369785	0.362153
-304.359	0.164333	0.471578	0.374159	0.352365
-303.937	0.162411	0.478478	0.386608	0.352365
-303.516	0.164882	0.490468	0.390983	0.343665
-303.094	0.16749	0.4909	0.387954	0.358347
-302.673	0.162685	0.486759	0.385599	0.359978
-302.251	0.157057	0.487277	0.382571	0.37031
-301.83	0.155958	0.489778	0.376851	0.387711
-301.408	0.158292	0.490123	0.373486	0.387711
-300.986	0.163234	0.496852	0.376178	0.372485
-300.565	0.165568	0.503839	0.382907	0.372485
-300.143	0.16598	0.508928	0.38358	0.361066
-299.722	0.169275	0.504442	0.382234	0.364872
-299.3	0.175041	0.501768	0.373149	0.382817
-298.879	0.169138	0.505219	0.368439	0.392061
-298.457	0.16598	0.502372	0.367429	0.385536
-298.036	0.170099	0.496765	0.371467	0.386079
-297.614	0.169824	0.500906	0.374832	0.391517
-297.192	0.16804	0.517467	0.387618	0.387711
-296.771	0.163921	0.525403	0.374159	0.395324
-296.349	0.160489	0.528595	0.374832	0.383904
-295.928	0.164196	0.52963	0.375168	0.382817
-295.506	0.165843	0.524713	0.372476	0.39043
-295.085	0.166804	0.521867	0.368102	0.398042
-294.663	0.167216	0.525231	0.376178	0.402393
-294.242	0.167079	0.529716	0.377524	0.386079
-293.82	0.167216	0.530147	0.375505	0.395867
-293.399	0.165431	0.529716	0.375505	0.405655
-292.977	0.167902	0.53308	0.367429	0.401305
-292.555	0.166941	0.52687	0.369112	0.391517
-292.134	0.162548	0.519451	0.364738	0.401305
-291.712	0.166255	0.514793	0.364401	0.39913
-291.291	0.166667	0.514362	0.366756	0.392605
-290.869	0.164882	0.511171	0.365411	0.40783
-290.448	0.170511	0.517726	0.37214	0.421425
-290.026	0.173806	0.529199	0.387281	0.425231
-289.605	0.179023	0.537048	0.39603	0.418706
-289.183	0.181082	0.539981	0.396703	0.411093
-288.761	0.17765	0.539032	0.393338	0.396955
-288.34	0.178062	0.537911	0.395693	0.408374
-287.918	0.173668	0.527991	0.385935	0.408918
-287.497	0.17408	0.519279	0.380215	0.402393
-287.075	0.173256	0.512292	0.379206	0.383904
-286.654	0.175178	0.510308	0.370794	0.392605
-286.232	0.175178	0.510998	0.373486	0.394236
-285.811	0.172707	0.511171	0.373149	0.397499
-285.389	0.172295	0.509963	0.371131	0.397499
-284.968	0.174492	0.505477	0.373486	0.400218
-284.546	0.170648	0.502372	0.370121	0.397499
-284.124	0.169824	0.499871	0.365747	0.388255
-283.703	0.173119	0.50427	0.364065	0.376291
-283.281	0.173806	0.503493	0.368439	0.39043
-282.86	0.172295	0.51048	0.369112	0.408918
-282.438	0.171884	0.513758	0.384253	0.411093
-282.017	0.177101	0.515225	0.388627	0.405111
-281.595	0.178062	0.509187	0.380215	0.401849
-281.174	0.175316	0.504701	0.372813	0.387167
-280.752	0.175316	0.496938	0.369448	0.365416
-280.33	0.170373	0.490986	0.367429	0.369222
-279.909	0.170511	0.486673	0.361373	0.360522
-279.487	0.170923	0.485552	0.361373	0.359434
-279.066	0.168451	0.481842	0.358681	0.359434
-278.644	0.171884	0.473303	0.351952	0.36161
-278.223	0.175728	0.461917	0.334118	0.373029
-277.801	0.171746	0.444234	0.326716	0.371398
-277.38	0.165431	0.437937	0.324697	0.370854
-276.958	0.167216	0.435608	0.31965	0.383904
-276.537	0.167216	0.43509	0.321332	0.388798
-276.115	0.163234	0.427586	0.318977	0.386079
-275.693	0.160901	0.426205	0.318977	0.375204
-275.272	0.157743	0.427499	0.327389	0.384448
-274.85	0.158841	0.423359	0.323015	0.384992
-274.429	0.158018	0.422841	0.323015	0.380642
-274.007	0.15939	0.427844	0.328735	0.376835
-273.586	0.160626	0.44363	0.338829	0.377379
-273.164	0.156919	0.44501	0.333782	0.371398
-272.743	0.159528	0.441042	0.332436	0.372485
-272.321	0.158429	0.442077	0.339502	0.361066
-271.9	0.158704	0.436902	0.338829	0.368135
-271.478	0.161312	0.422065	0.326043	0.359978
-271.056	0.152389	0.400932	0.315949	0.340946
-270.635	0.147996	0.391788	0.306191	0.340946
-270.213	0.148682	0.384456	0.300808	0.338227
-269.792	0.145936	0.380574	0.291386	0.335508
-269.37	0.143328	0.373156	0.284657	0.329527
-268.949	0.138111	0.361856	0.274226	0.330071
-268.527	0.139484	0.348141	0.264468	0.325177
-268.106	0.136189	0.337704	0.253701	0.324633
-267.684	0.13564	0.342189	0.252692	0.331702
-267.262	0.136189	0.346416	0.259085	0.344753
-266.841	0.138523	0.343397	0.260094	0.342034
-266.419	0.141955	0.340378	0.260767	0.346928
-265.998	0.141406	0.348314	0.274563	0.34149
-265.576	0.138935	0.353403	0.280283	0.351278
-265.155	0.136189	0.347451	0.271534	0.356716
-264.733	0.136738	0.34124	0.265814	0.35019
-264.312	0.141543	0.338221	0.263122	0.354541
-263.89	0.141269	0.335116	0.256057	0.351278
-263.469	0.140857	0.331838	0.251009	0.364328
-263.047	0.140857	0.332011	0.25572	0.37901
-262.625	0.142779	0.330544	0.26144	0.372485
-262.204	0.14223	0.330544	0.254711	0.359434
-261.782	0.14374	0.326318	0.254038	0.357259
-261.361	0.146485	0.326835	0.250336	0.354541
-260.939	0.143877	0.332097	0.248654	0.356172
-260.518	0.140308	0.333477	0.254374	0.36161
-260.096	0.136326	0.337704	0.256057	0.350734
-259.675	0.134541	0.341499	0.257402	0.346384
-259.253	0.134267	0.342793	0.262113	0.338771
-258.831	0.133306	0.341154	0.262113	0.323002
-258.41	0.130148	0.340378	0.26144	0.327352
-257.988	0.134267	0.33848	0.255384	0.330071
-257.567	0.134404	0.336496	0.259758	0.320283
-257.145	0.133992	0.331752	0.256393	0.332246
-256.724	0.135091	0.328043	0.256057	0.336052
-256.302	0.137699	0.329682	0.258412	0.34149
-255.881	0.135777	0.328388	0.257402	0.340402
-255.459	0.137699	0.334167	0.261104	0.344753
-255.038	0.140582	0.343138	0.265814	0.331702
-254.616	0.136601	0.342362	0.270525	0.328439
-254.194	0.132894	0.346588	0.269852	0.343665
-253.773	0.133855	0.351678	0.275572	0.353453
-253.351	0.135914	0.361425	0.276581	0.355084
-252.93	0.135228	0.36108	0.28533	0.37466
-252.508	0.138248	0.36108	0.287012	0.380642
-252.087	0.140582	0.363236	0.286003	0.375204
-251.665	0.141131	0.360994	0.279946	0.351278
-251.244	0.143053	0.350384	0.277254	0.34149
-250.822	0.144014	0.337186	0.262786	0.338227
-250.4	0.13866	0.326145	0.26144	0.34149
-249.979	0.13413	0.313379	0.253365	0.352909
-249.557	0.127952	0.299232	0.238896	0.351822
-249.136	0.122597	0.290693	0.236878	0.336596
-248.714	0.122735	0.286207	0.225101	0.352365
-248.293	0.123696	0.277409	0.22039	0.353997
-247.871	0.127265	0.269387	0.217026	0.357259
-247.45	0.127128	0.260847	0.213997	0.35019
-247.028	0.129462	0.257569	0.213997	0.356716
-246.607	0.128775	0.25731	0.213661	0.360522
-246.185	0.128638	0.26033	0.216689	0.368679
-245.763	0.128775	0.262486	0.21568	0.386079
-245.342	0.126579	0.261537	0.215343	0.399674
-244.92	0.127128	0.262313	0.217699	0.409462
-244.499	0.125206	0.266281	0.2214	0.401849
-244.077	0.123284	0.269214	0.2214	0.407287
-243.656	0.124657	0.272147	0.225101	0.422512
-243.234	0.130011	0.275511	0.225774	0.439369
-242.813	0.133169	0.276201	0.230148	0.432844
-242.391	0.131933	0.273182	0.231494	0.419793
-241.969	0.128775	0.272923	0.223419	0.424687
-241.548	0.126991	0.275339	0.224092	0.421968
-241.126	0.132482	0.277323	0.229812	0.425775
-240.705	0.13715	0.274735	0.231157	0.431213
-240.283	0.144289	0.272406	0.231494	0.428494
-239.862	0.144563	0.274476	0.231157	0.414899
-239.44	0.146485	0.275166	0.227793	0.413268
-239.019	0.142779	0.271112	0.224428	0.406743
-238.597	0.136601	0.265678	0.218371	0.408918
-238.176	0.133855	0.260675	0.214334	0.421968
-237.754	0.13564	0.259467	0.218035	0.410005
-237.332	0.137699	0.261796	0.221063	0.394236
-236.911	0.137699	0.265505	0.219381	0.406743
-236.489	0.138935	0.265246	0.222746	0.417618
-236.068	0.138111	0.2624	0.219044	0.420337
-235.646	0.13413	0.259984	0.212988	0.423056
-235.225	0.139896	0.266368	0.217699	0.437738
-234.803	0.147721	0.2693	0.223419	0.454051
-234.382	0.145662	0.268524	0.227456	0.45677
-233.96	0.142367	0.264125	0.219717	0.441544
-233.538	0.148957	0.263435	0.21467	0.439369
-233.117	0.148133	0.261623	0.219044	0.449701
-232.695	0.14525	0.259208	0.210633	0.460033
-232.274	0.147309	0.253946	0.210633	0.462752
-231.852	0.144426	0.255844	0.208277	0.470908
-231.431	0.146623	0.256362	0.207941	0.472539
-231.009	0.152114	0.259381	0.216689	0.463295
-230.588	0.158704	0.262745	0.220054	0.471452
-230.166	0.159253	0.260157	0.222409	0.500272
-229.745	0.158018	0.265764	0.217699	0.502447
-229.323	0.154723	0.270163	0.222746	0.524198
-228.901	0.154311	0.277668	0.2214	0.524742
-228.48	0.161862	0.280083	0.229475	0.529092
-228.058	0.167079	0.282239	0.232503	0.533442
-227.637	0.164882	0.283361	0.228466	0.525829
-227.215	0.163646	0.28638	0.222409	0.526373
-226.794	0.166941	0.290606	0.230485	0.566069
-226.372	0.163372	0.29121	0.229475	0.566612
-225.951	0.160626	0.292935	0.235195	0.554106
-225.529	0.156507	0.292763	0.233176	0.552474
-225.107	0.151702	0.297938	0.229475	0.586188
-224.686	0.152526	0.296903	0.223082	0.626427
-224.264	0.150741	0.290434	0.227793	0.631321
-223.843	0.158155	0.292418	0.228802	0.635128
-223.421	0.162411	0.300354	0.234522	0.650353
-223	0.159528	0.305529	0.236878	0.663404
-222.578	0.15788	0.310015	0.240242	0.666667
-222.157	0.165019	0.311481	0.238223	0.676998
-221.735	0.166804	0.315708	0.242261	0.675367
-221.314	0.166941	0.324075	0.251009	0.670473
-220.892	0.169001	0.331407	0.257739	0.688961
-220.47	0.170923	0.333046	0.260431	0.7031
-220.049	0.168177	0.33848	0.265141	0.714519
-219.627	0.17106	0.349521	0.273217	0.724851
-219.206	0.174904	0.362115	0.2786	0.737357
-218.784	0.180258	0.365393	0.279946	0.747689
-218.363	0.185338	0.365479	0.283984	0.741164
-217.941	0.187397	0.373674	0.289367	0.741164
-217.52	0.188633	0.381351	0.299798	0.73627
-217.098	0.192477	0.384542	0.297443	0.728657
-216.677	0.200988	0.3779	0.281629	0.734638
-216.255	0.205107	0.372466	0.2786	0.714519
-215.833	0.20291	0.370913	0.281292	0.733007
-215.412	0.19838	0.369792	0.278264	0.740076
-214.99	0.202224	0.365134	0.279273	0.69168
-214.569	0.207853	0.363926	0.28432	0.688418
-214.147	0.215266	0.366342	0.273217	0.706362
-213.726	0.222543	0.368067	0.286003	0.718325
-213.304	0.213482	0.370223	0.288358	0.712344
-212.883	0.203872	0.37445	0.286676	0.699837
-212.461	0.198517	0.370482	0.286003	0.704187
-212.039	0.201675	0.365824	0.27961	0.703643
-211.618	0.205931	0.362633	0.274899	0.696574
-211.196	0.203185	0.364099	0.270861	0.706362
-210.775	0.196183	0.360735	0.275908	0.713975
-210.353	0.1933	0.358837	0.274563	0.713431
-209.932	0.192751	0.356163	0.265141	0.71615
-209.51	0.189456	0.348055	0.260431	0.706362
-209.089	0.18575	0.340895	0.262113	0.717238
-208.667	0.180258	0.32925	0.254038	0.716694
-208.246	0.173256	0.315535	0.237214	0.726482
-207.824	0.169824	0.30898	0.229139	0.722132
-207.402	0.177375	0.306306	0.228802	0.721588
-206.981	0.17765	0.311309	0.235532	0.723219
-206.559	0.180258	0.308635	0.236541	0.745514
-206.138	0.178748	0.30527	0.236205	0.762371
-205.716	0.180395	0.305615	0.236541	0.789016
-205.295	0.186436	0.307944	0.233849	0.784666
-204.873	0.188633	0.309411	0.234186	0.767265
-204.452	0.182043	0.311654	0.229812	0.777597
-204.03	0.182729	0.310705	0.236878	0.806417
-203.608	0.185475	0.311826	0.244616	0.805329
-203.187	0.189594	0.325282	0.248654	0.806417
-202.765	0.190143	0.333218	0.248318	0.797172
-202.344	0.186299	0.333477	0.246972	0.804241
-201.922	0.183416	0.337272	0.251346	0.820555
-201.501	0.187946	0.340982	0.247645	0.81838
-201.079	0.19179	0.334426	0.245962	0.811854
-200.658	0.186573	0.32649	0.241925	0.843393
-200.236	0.183965	0.3258	0.239233	0.865688
-199.815	0.183141	0.330717	0.244616	0.854812
-199.393	0.180533	0.344518	0.252019	0.842849
-198.971	0.179297	0.354956	0.26245	0.843937
-198.55	0.172707	0.364358	0.259758	0.833061
-198.128	0.172295	0.360562	0.26144	0.838499
-197.707	0.172295	0.357112	0.254374	0.8472
-197.285	0.172158	0.355904	0.256393	0.845568
-196.864	0.173119	0.364272	0.265141	0.842849
-196.442	0.178473	0.372035	0.270188	0.873845
-196.021	0.183141	0.38437	0.277591	0.885264
-195.599	0.18575	0.389287	0.279273	0.900489
-195.177	0.19179	0.394117	0.288022	0.929309
-194.756	0.194399	0.401104	0.282638	0.926591
-194.334	0.191104	0.408695	0.285666	0.871669
-193.913	0.184377	0.407142	0.288022	0.831974
-193.491	0.180395	0.400155	0.281965	0.821642
-193.07	0.176002	0.386699	0.270525	0.810767
-192.648	0.169687	0.370913	0.257739	0.795541
-192.227	0.170236	0.35832	0.247981	0.771615
-191.805	0.169001	0.342793	0.241925	0.755846
-191.384	0.166667	0.338566	0.23755	0.761283
-190.962	0.165294	0.336927	0.236878	0.757477
-190.54	0.166255	0.332701	0.235868	0.753671
-190.119	0.170511	0.32856	0.233513	0.766177
-189.697	0.168589	0.327094	0.231494	0.76944
-189.276	0.169824	0.325369	0.232167	0.759108
-188.854	0.171884	0.324937	0.23284	0.762371
-188.433	0.168314	0.326835	0.22712	0.743883
-188.011	0.172158	0.329337	0.234522	0.706906
-187.59	0.168177	0.330113	0.235195	0.680805
-187.168	0.165568	0.322522	0.231494	0.685155
-186.746	0.16804	0.315018	0.225437	0.662317
-186.325	0.173943	0.310877	0.223755	0.663404
-185.903	0.179572	0.305961	0.223082	0.688418
-185.482	0.177512	0.300871	0.219381	0.69168
-185.06	0.179297	0.297852	0.218035	0.695487
-184.639	0.17559	0.295006	0.216353	0.687874
-184.217	0.172158	0.296386	0.214334	0.675367
-183.796	0.169962	0.292418	0.215343	0.675911
-183.374	0.170099	0.292245	0.216016	0.651985
-182.953	0.166667	0.291728	0.21568	0.651985
-182.531	0.162685	0.291296	0.21568	0.647635
-182.109	0.155272	0.288881	0.209623	0.62099
-181.688	0.154585	0.284482	0.208277	0.590538
-181.266	0.15939	0.284568	0.206595	0.607395
-180.845	0.17257	0.284137	0.209287	0.622077
-180.423	0.175865	0.285086	0.205249	0.624796
-180.002	0.173668	0.285517	0.206931	0.619902
-179.58	0.169962	0.288881	0.215007	0.611202
-179.159	0.167353	0.288364	0.216689	0.63404
-178.737	0.165843	0.289226	0.213997	0.636759
-178.315	0.162685	0.292677	0.213324	0.633496
-177.894	0.161312	0.291555	0.214334	0.613377
-177.472	0.162136	0.296558	0.208277	0.604133
-177.051	0.158155	0.296731	0.210969	0.597064
-176.629	0.161312	0.299491	0.217026	0.599783
-176.208	0.171472	0.305098	0.223082	0.603045
-175.786	0.166667	0.312257	0.227793	0.593801
-175.365	0.161312	0.312689	0.224428	0.577488
-174.943	0.160489	0.309066	0.222073	0.560087
-174.522	0.160763	0.300785	0.211306	0.552474
-174.1	0.158567	0.299836	0.217699	0.53888
-173.678	0.160489	0.305615	0.224092	0.539967
-173.257	0.15184	0.310705	0.222746	0.521479
-172.835	0.14978	0.307341	0.223755	0.507885
-172.414	0.146348	0.303804	0.218371	0.497553
-171.992	0.142504	0.305961	0.219717	0.504622
-171.571	0.146211	0.29975	0.211978	0.504078
-171.149	0.147584	0.286897	0.202221	0.493203
-170.728	0.145799	0.274907	0.194145	0.473083
-170.306	0.138111	0.267058	0.193809	0.483415
-169.884	0.13358	0.26171	0.187416	0.482871
-169.463	0.12905	0.257483	0.187416	0.455139
-169.041	0.12397	0.256534	0.192463	0.443176
-168.62	0.12246	0.251617	0.186406	0.439369
-168.198	0.128775	0.250237	0.180013	0.439913
-167.777	0.127952	0.246442	0.18035	0.451876
-167.355	0.126716	0.244803	0.176985	0.443176
-166.934	0.134953	0.247218	0.173284	0.443176
-166.512	0.147309	0.247994	0.177995	0.438282
-166.091	0.149918	0.245579	0.179341	0.437738
-165.669	0.14676	0.248685	0.179341	0.443176
-165.247	0.139484	0.254895	0.188762	0.454595
-164.826	0.13866	0.260071	0.19179	0.459489
-164.404	0.139621	0.26378	0.19179	0.45242
-163.983	0.137836	0.267489	0.196837	0.446982
-163.561	0.133855	0.266713	0.196837	0.455682
-163.14	0.132757	0.263262	0.189098	0.449701
-162.718	0.13413	0.264384	0.185734	0.448613
-162.297	0.133855	0.270939	0.190781	0.472539
-161.875	0.134541	0.274217	0.200202	0.480696
-161.454	0.135228	0.272406	0.199192	0.464927
-161.032	0.13358	0.272061	0.198183	0.462752
-160.61	0.128501	0.270939	0.192799	0.467102
-160.189	0.125069	0.269818	0.189098	0.462208
-159.767	0.126167	0.269645	0.180686	0.450245
-159.346	0.131796	0.269732	0.183715	0.444807
-158.924	0.129599	0.275166	0.185734	0.441001
-158.503	0.13207	0.273872	0.185061	0.455139
-158.081	0.126853	0.26447	0.180686	0.464927
-157.66	0.127952	0.261451	0.18035	0.462208
-157.238	0.132482	0.264211	0.176985	0.45677
-156.816	0.132894	0.262831	0.177658	0.464927
-156.395	0.129736	0.260675	0.17463	0.460033
-155.973	0.130972	0.257655	0.169246	0.466014
-155.552	0.131109	0.255154	0.171265	0.462208
-155.13	0.127952	0.256707	0.171602	0.461664
-154.709	0.128913	0.252911	0.172611	0.462208
-154.287	0.13207	0.250237	0.169246	0.456226
-153.866	0.130286	0.248253	0.166891	0.462752
-153.444	0.124108	0.249633	0.1679	0.46112
-153.023	0.121362	0.254378	0.171265	0.458401
-152.601	0.122597	0.261882	0.175976	0.454051
-152.179	0.124382	0.272061	0.179341	0.440457
-151.758	0.125755	0.270422	0.181023	0.450245
-151.336	0.123421	0.26447	0.177995	0.48124
-150.915	0.122735	0.265505	0.180686	0.489396
-150.493	0.121774	0.268524	0.183042	0.492659
-150.072	0.116694	0.265936	0.180013	0.483959
-149.65	0.110104	0.264642	0.179341	0.488309
-149.229	0.112438	0.260761	0.175303	0.492659
-148.807	0.112987	0.264211	0.17463	0.484502
-148.385	0.112576	0.265419	0.170929	0.490484
-147.964	0.113125	0.259208	0.16891	0.508429
-147.542	0.110928	0.255413	0.164199	0.520935
-147.121	0.109967	0.253688	0.16891	0.536705
-146.699	0.108045	0.253429	0.169583	0.54758
-146.278	0.109143	0.255326	0.169246	0.536161
-145.856	0.111203	0.255499	0.170256	0.537792
-145.435	0.112987	0.258863	0.176312	0.537249
-145.013	0.113262	0.259381	0.175639	0.545949
-144.592	0.118753	0.262055	0.17362	0.532355
-144.17	0.117655	0.268955	0.173957	0.520935
-143.748	0.112026	0.271716	0.176312	0.527461
-143.327	0.114498	0.270336	0.178668	0.541599
-142.905	0.117106	0.267834	0.179677	0.53453
-142.484	0.11436	0.264901	0.177322	0.520392
-142.062	0.112438	0.269042	0.183042	0.524742
-141.641	0.109692	0.276632	0.184724	0.525829
-141.219	0.107221	0.278099	0.18607	0.516041
-140.798	0.117381	0.279738	0.187416	0.514954
-140.376	0.124382	0.286207	0.193472	0.531267
-139.954	0.121087	0.281722	0.190444	0.542686
-139.533	0.121225	0.277754	0.190108	0.535617
-139.111	0.123696	0.278703	0.185734	0.513322
-138.69	0.118616	0.27508	0.180013	0.516585
-138.268	0.113262	0.269991	0.183042	0.537249
-137.847	0.111615	0.272061	0.184724	0.536161
-137.425	0.112438	0.273182	0.184388	0.558999
-137.004	0.113125	0.275942	0.183378	0.566069
-136.582	0.11436	0.276805	0.183042	0.569875
-136.161	0.116969	0.27922	0.184724	0.559543
-135.739	0.118067	0.283964	0.194818	0.548124
-135.317	0.120813	0.285086	0.196501	0.574225
-134.896	0.121499	0.287329	0.200202	0.576944
-134.474	0.120538	0.295351	0.200875	0.551387
-134.053	0.117243	0.305357	0.211978	0.546493
-133.631	0.117518	0.307686	0.217699	0.563893
-133.21	0.117381	0.305615	0.212315	0.585101
-132.788	0.119852	0.298715	0.20424	0.584013
-132.367	0.12246	0.291728	0.206595	0.593801
-131.945	0.121499	0.292935	0.207941	0.59217
-131.523	0.120675	0.293194	0.210633	0.591626
-131.102	0.122872	0.298715	0.210296	0.599783
-130.68	0.119989	0.307427	0.219044	0.623709
-130.259	0.120538	0.309325	0.224092	0.62969
-129.837	0.12246	0.310964	0.225774	0.597064
-129.416	0.125343	0.317088	0.229475	0.589451
-128.994	0.12603	0.315967	0.229475	0.606852
-128.573	0.129599	0.312516	0.23284	0.606852
-128.151	0.134404	0.316829	0.229139	0.632953
-127.73	0.138386	0.318468	0.230821	0.623709
-127.308	0.140308	0.321315	0.240242	0.614464
-126.886	0.143465	0.32097	0.240242	0.64546
-126.465	0.140994	0.317002	0.239233	0.65416
-126.043	0.150055	0.324075	0.242261	0.64546
-125.622	0.166392	0.326059	0.23856	0.636215
-125.2	0.172021	0.331666	0.24428	0.62969
-124.779	0.17106	0.342707	0.250673	0.627515
-124.357	0.163921	0.342621	0.260431	0.630234
-123.936	0.155821	0.338998	0.258412	0.627515
-123.514	0.14676	0.341327	0.25572	0.628603
-123.092	0.144014	0.337186	0.260094	0.637847
-122.671	0.144563	0.335461	0.262113	0.655791
-122.249	0.149368	0.332097	0.257402	0.676998
-121.828	0.161587	0.332873	0.263459	0.661229
-121.406	0.171884	0.33779	0.263122	0.628059
-120.985	0.183416	0.344691	0.262786	0.643828
-120.563	0.198655	0.34702	0.260767	0.647091
-120.142	0.204283	0.344605	0.261104	0.642741
-119.72	0.197144	0.339601	0.258748	0.665035
-119.299	0.183004	0.33986	0.259758	0.685699
-118.877	0.179984	0.345467	0.256729	0.704731
-118.455	0.187534	0.353317	0.266487	0.732463
-118.034	0.192889	0.359355	0.2786	0.742251
-117.612	0.188907	0.369188	0.29004	0.749864
-117.191	0.192889	0.382127	0.296433	0.74932
-116.769	0.206343	0.395842	0.303163	0.755302
-116.348	0.222543	0.398948	0.304172	0.761827
-115.926	0.221582	0.4005	0.304509	0.761827
-115.505	0.214168	0.406797	0.306528	0.757477
-115.083	0.216502	0.411196	0.307537	0.741707
-114.661	0.230505	0.407142	0.303836	0.754758
-114.24	0.235448	0.399983	0.302826	0.777053
-113.818	0.225837	0.404382	0.310229	0.778684
-113.397	0.221993	0.413525	0.308546	0.787384
-112.975	0.229132	0.418701	0.309219	0.805329
-112.554	0.233937	0.426896	0.327389	0.841762
-112.132	0.235448	0.43785	0.333782	0.849918
-111.711	0.236683	0.454757	0.343876	0.854269
-111.289	0.242037	0.478651	0.360027	0.839587
-110.868	0.240253	0.490468	0.370794	0.816205
-110.446	0.234487	0.495558	0.374495	0.790647
-110.024	0.239154	0.493919	0.368102	0.760196
-109.603	0.241214	0.48443	0.361709	0.725394
-109.181	0.243548	0.476494	0.367766	0.727569
-108.76	0.244371	0.48029	0.370458	0.782491
-108.338	0.240253	0.498059	0.386608	0.817292
-107.917	0.246568	0.529716	0.418237	0.819467
-107.495	0.239978	0.556025	0.43035	0.816748
-107.074	0.233937	0.563616	0.434388	0.846112
-106.652	0.236271	0.56284	0.443472	0.867319
-106.231	0.240939	0.557405	0.446837	0.856988
-105.809	0.247529	0.564565	0.450202	0.838499
-105.387	0.255217	0.56422	0.450538	0.803698
-104.966	0.269632	0.547572	0.435061	0.784122
-104.544	0.276771	0.527301	0.421938	0.775421
-104.123	0.26318	0.514362	0.413863	0.788472
-103.701	0.247117	0.514621	0.408143	0.822186
-103.28	0.253432	0.524713	0.41319	0.831974
-102.858	0.2662	0.538428	0.422275	0.836324
-102.437	0.26318	0.543863	0.431359	0.833605
-102.015	0.259747	0.536703	0.43607	0.830343
-101.593	0.257139	0.540585	0.434388	0.820011
-101.172	0.257551	0.549642	0.428331	0.796629
-100.75	0.256864	0.551971	0.43035	0.807504
-100.329	0.252471	0.553524	0.436406	0.813486
-99.9073	0.255217	0.560769	0.439771	0.815661
-99.4857	0.257139	0.568878	0.445155	0.82708
-99.0642	0.261807	0.57552	0.455922	0.837412
-98.6426	0.261807	0.584146	0.456931	0.812942
-98.2211	0.257002	0.579229	0.450202	0.793366
-97.7995	0.263042	0.577676	0.451884	0.784666
-97.378	0.26318	0.582938	0.463997	0.777597
-96.9564	0.268122	0.606745	0.468035	0.771071
-96.5349	0.271829	0.638489	0.485195	0.77814
-96.1133	0.2662	0.664453	0.493271	0.783578
-95.6918	0.252471	0.698697	0.514468	0.776509
-95.2702	0.239841	0.732684	0.547779	0.780315
-94.8487	0.236134	0.75675	0.577389	0.786841
-94.4271	0.234212	0.759079	0.581427	0.76509
-94.0056	0.239017	0.754334	0.570996	0.747145
-93.584	0.241763	0.750625	0.567295	0.762371
-93.1625	0.23737	0.767618	0.580081	0.800435
-92.7409	0.232976	0.787113	0.591857	0.825449
-92.3194	0.243136	0.800483	0.599596	0.82708
-91.8978	0.258512	0.806349	0.618102	0.841218
-91.4763	0.285146	0.821789	0.635935	0.887439
-91.0547	0.307661	0.844389	0.677658	0.920609
-90.6332	0.313701	0.868455	0.694145	0.982055
-90.2116	0.321389	0.886138	0.711642	0.978249
-89.7901	0.317133	0.925731	0.724092	0.964111
-89.3685	0.315486	0.978004	0.749664	0.944535
-88.947	0.314937	1	0.778264	0.916259
-88.5254	0.319193	0.98318	0.790377	0.924959
-88.1039	0.328528	0.949625	0.783647	0.940729
-87.6823	0.32592	0.916588	0.757739	0.94671
-87.2608	0.332372	0.903562	0.757402	0.964655
-86.8392	0.349121	0.897352	0.757066	0.977161
-86.4177	0.364498	0.890279	0.752355	0.988037
-85.9961	0.364772	0.904598	0.771198	0.971724
-85.5746	0.359143	0.920297	0.77288	0.976618
-85.153	0.34061	0.912792	0.758075	1
-84.7315	0.316996	0.893384	0.747981	0.987493
-84.3099	0.308759	0.902527	0.745626	0.97988
-83.8884	0.300659	0.922108	0.749327	0.940729
-83.4668	0.286656	0.929872	0.739569	0.879282
-83.0453	0.278144	0.928233	0.723755	0.853181
-82.6237	0.286381	0.901665	0.70424	0.821098
-82.2022	0.289539	0.867161	0.671938	0.814029
-81.7806	0.274574	0.836194	0.659825	0.795541
-81.3591	0.254668	0.81808	0.651077	0.803154
-80.9375	0.240939	0.794186	0.637281	0.800435
-80.516	0.239154	0.762702	0.632234	0.791735
-80.0944	0.23737	0.746226	0.633917	0.800979
-79.6729	0.243959	0.750539	0.65074	0.779772
-79.2513	0.250275	0.759424	0.671938	0.752039
-78.8298	0.252197	0.74959	0.663863	0.741707
-78.4082	0.249176	0.711378	0.62786	0.705275
-77.9867	0.253432	0.665056	0.580081	0.643284
-77.5651	0.257414	0.619425	0.532974	0.62099
-77.1436	0.255217	0.576555	0.473419	0.597064
-76.722	0.249451	0.547141	0.449192	0.587819
-76.3005	0.247117	0.536358	0.446837	0.606852
-75.8789	0.250549	0.527473	0.452557	0.637303
-75.4574	0.246293	0.524713	0.461642	0.636759
-75.0358	0.24698	0.538256	0.470727	0.618271
-74.6143	0.242998	0.555249	0.480148	0.59217
-74.1927	0.240115	0.55499	0.479139	0.587276
-73.7712	0.245744	0.549124	0.479475	0.585644
-73.3496	0.238468	0.540412	0.463324	0.570419
-72.9281	0.216914	0.529457	0.462315	0.542686
-72.5065	0.205656	0.517899	0.45996	0.509516
-72.085	0.207304	0.5091	0.451884	0.516585
-71.6634	0.21609	0.502286	0.449865	0.509516
-71.2419	0.215678	0.50358	0.45323	0.529092
-70.8203	0.208539	0.505909	0.465343	0.520935
-70.3988	0.205656	0.503235	0.466353	0.499728
-69.9772	0.20648	0.499957	0.46568	0.491572
-69.5557	0.200302	0.494005	0.462651	0.481784
-69.1341	0.19687	0.4865	0.471063	0.464383
-68.7126	0.189456	0.487277	0.471736	0.473083
-68.291	0.186985	0.499008	0.483513	0.488853
-67.8695	0.193575	0.514966	0.49428	0.479609
-67.4479	0.205931	0.529457	0.505047	0.450788
-67.0264	0.209088	0.538601	0.513795	0.435563
-66.6048	0.215129	0.538083	0.514805	0.426862
-66.1833	0.2338	0.536703	0.514468	0.426862
-65.7617	0.23737	0.54162	0.536339	0.443176
-65.3402	0.223092	0.552747	0.562921	0.425775
-64.9186	0.208677	0.573018	0.583446	0.406743
-64.4971	0.196595	0.578539	0.583446	0.406199
-64.0755	0.1852	0.574226	0.566622	0.430669
-63.654	0.176139	0.562667	0.549798	0.457314
-63.2324	0.174355	0.56836	0.55821	0.474171
-62.8109	0.182592	0.606228	0.590175	0.486134
-62.3893	0.187946	0.671008	0.646703	0.489396
-61.9678	0.189731	0.720176	0.700875	0.476346
-61.5462	0.183553	0.732338	0.703903	0.469821
-61.1247	0.184651	0.719486	0.685734	0.475258
-60.7031	0.183828	0.708876	0.672275	0.482871
-60.2816	0.180121	0.704132	0.661507	0.489396
-59.86	0.177787	0.702148	0.660498	0.460033
-59.4385	0.179709	0.686621	0.660498	0.446438
-59.0169	0.17765	0.664366	0.628533	0.42795
-58.5954	0.174355	0.635297	0.591857	0.40348
-58.1738	0.180395	0.615371	0.56965	0.393148
-57.7523	0.181082	0.610627	0.562584	0.384448
-57.3307	0.178062	0.597084	0.554172	0.360522
-56.9092	0.180807	0.573363	0.537012	0.335508
-56.4876	0.177787	0.532994	0.496635	0.31702
-56.0661	0.166255	0.497197	0.465007	0.303426
-55.6445	0.161175	0.474856	0.45323	0.307776
-55.223	0.160214	0.461917	0.442463	0.30397
-54.8015	0.161587	0.459588	0.445491	0.289288
-54.3799	0.171472	0.464677	0.459287	0.285481
-53.9584	0.174629	0.472009	0.46467	0.289288
-53.5368	0.167902	0.469162	0.464334	0.295269
-53.1153	0.159802	0.473648	0.467699	0.301794
-52.6937	0.164745	0.475804	0.478802	0.324089
-52.2722	0.172982	0.483309	0.47611	0.33714
-51.8506	0.185887	0.495903	0.490915	0.34584
-51.4291	0.203048	0.50772	0.508075	0.323545
-51.0075	0.218699	0.505822	0.513459	0.327352
-50.586	0.231741	0.509273	0.514805	0.363785
-50.1644	0.243822	0.530061	0.533311	0.424687
-49.7429	0.257002	0.559734	0.565612	0.451876
-49.3213	0.263454	0.596739	0.604643	0.445895
-48.8998	0.260846	0.622703	0.624159	0.442088
-48.4782	0.252608	0.630122	0.623149	0.448613
-48.0567	0.238056	0.630725	0.611373	0.444807
-47.6351	0.232427	0.618563	0.594213	0.467645
-47.2136	0.233937	0.608557	0.580417	0.455139
-46.792	0.253158	0.606228	0.565276	0.421968
-46.3705	0.274849	0.591995	0.548789	0.442088
-45.9489	0.281576	0.562926	0.519179	0.423056
-45.5274	0.282949	0.538428	0.503365	0.408918
-45.1058	0.271691	0.526956	0.506729	0.438825
-44.6843	0.257688	0.519796	0.511104	0.436107
-44.2627	0.252883	0.52247	0.512113	0.382817
-43.8412	0.244097	0.529457	0.515141	0.333333
-43.4196	0.236546	0.518675	0.499327	0.322458
-42.9981	0.232153	0.488139	0.462315	0.30832
-42.5765	0.220758	0.457863	0.428668	0.292007
-42.155	0.207441	0.441818	0.420256	0.270256
-41.7334	0.2014	0.439144	0.422948	0.269168
-41.3119	0.197831	0.430605	0.427658	0.274606
-40.8903	0.190967	0.431209	0.42463	0.257205
-40.4688	0.186573	0.43164	0.430013	0.236542
-40.0472	0.189594	0.426205	0.419246	0.241436
-39.6257	0.194124	0.415682	0.416891	0.247961
-39.2041	0.196183	0.423704	0.425976	0.245242
-38.7826	0.200439	0.449064	0.454913	0.247961
-38.361	0.210187	0.472785	0.479475	0.231104
-37.9395	0.214992	0.484948	0.488223	0.223491
-37.5179	0.218699	0.489002	0.495626	0.225666
-37.0964	0.226387	0.499871	0.51817	0.221316
-36.6748	0.23737	0.528336	0.555518	0.225666
-36.2533	0.250961	0.556715	0.596231	0.241436
-35.8317	0.267024	0.592168	0.637618	0.254486
-35.4102	0.270868	0.640214	0.685061	0.258836
-34.9886	0.269769	0.679721	0.732503	0.257205
-34.5671	0.278144	0.727163	0.778264	0.249048
-34.1455	0.285146	0.775985	0.844549	0.242523
-33.724	0.286381	0.809023	0.89031	0.249048
-33.3024	0.295854	0.812904	0.884253	0.253942
-32.8809	0.303679	0.82222	0.900404	0.245786
-32.4593	0.316035	0.839645	0.945491	0.249048
-32.0378	0.329764	0.861899	0.987887	0.262643
-31.6162	0.336216	0.87872	1	0.284937
-31.1947	0.344728	0.886311	0.993944	0.315389
-30.7731	0.355162	0.885448	0.974428	0.31267
-30.3516	0.358869	0.858708	0.910498	0.310495
-29.93	0.351318	0.805659	0.831427	0.31267
-29.5085	0.352279	0.780298	0.80249	0.298532
-29.0869	0.359281	0.77288	0.807201	0.276237
-28.6654	0.368342	0.775727	0.831427	0.267537
-28.2438	0.373147	0.771845	0.809892	0.261011
-27.8223	0.380423	0.748469	0.764805	0.265362
-27.4007	0.393328	0.700078	0.702557	0.262643
-26.9792	0.382482	0.657724	0.661844	0.261011
-26.5576	0.371911	0.61632	0.625168	0.243067
-26.1361	0.373147	0.59234	0.591521	0.225122
-25.7145	0.38866	0.587596	0.568977	0.222403
-25.293	0.383169	0.575002	0.551817	0.22621
-24.8714	0.357633	0.553955	0.52389	0.239804
-24.4499	0.349533	0.546192	0.51144	0.272974
-24.0283	0.357496	0.555076	0.514132	0.274062
-23.6068	0.364909	0.575261	0.531629	0.253399
-23.1852	0.386326	0.604589	0.558546	0.226754
-22.7637	0.400192	0.598033	0.533984	0.200653
-22.3421	0.387699	0.54947	0.478802	0.189777
-21.9206	0.37754	0.501682	0.428331	0.184883
-21.499	0.390994	0.48374	0.402086	0.176726
-21.0775	0.412685	0.471233	0.382571	0.166939
-20.6559	0.430258	0.459933	0.365074	0.160413
-20.2344	0.434102	0.452342	0.362046	0.163132
-19.8128	0.43218	0.441646	0.366083	0.159326
-19.3913	0.436024	0.420857	0.35498	0.152257
-18.9697	0.446321	0.390581	0.334455	0.150082
-18.5482	0.446321	0.364185	0.30249	0.142469
-18.1266	0.422845	0.357026	0.268843	0.145188
-17.7051	0.38413	0.352627	0.250673	0.148994
-17.2835	0.378364	0.348141	0.240242	0.158782
-16.862	0.404997	0.352023	0.22611	0.153344
-16.4404	0.432455	0.356336	0.211978	0.151169
-16.0189	0.448105	0.359441	0.209623	0.158782
-15.5973	0.472268	0.368757	0.209623	0.158782
-15.1758	0.522652	0.380143	0.218371	0.156607
-14.7542	0.596101	0.396532	0.239569	0.153344
-14.3327	0.662136	0.422928	0.257739	0.143556
-13.9111	0.67916	0.470111	0.275908	0.140294
-13.4896	0.69687	0.509445	0.297106	0.13975
-13.068	0.760434	0.547744	0.313594	0.131049
-12.6465	0.872186	0.583801	0.322005	0.128874
-12.2249	0.980093	0.623911	0.337147	0.114193
-11.8034	1	0.632537	0.327053	0.103861
-11.3818	0.95648	0.589666	0.293405	0.101686
-10.9603	0.917353	0.554904	0.27389	0.104405
-10.5387	0.934377	0.540067	0.304845	0.105492
-10.1172	0.960461	0.517036	0.296097	0.0967917
-9.69564	0.91145	0.481842	0.236541	0.091354
-9.27409	0.849396	0.456827	0.221063	0.0848287
-8.85254	0.817957	0.438886	0.224428	0.079391
-8.43099	0.806013	0.441042	0.232503	0.0788472
-8.00944	0.729132	0.439576	0.21467	0.0766721
-7.58789	0.649918	0.423445	0.179677	0.0761283
-7.16634	0.608594	0.402398	0.15175	0.0761283
-6.74479	0.602416	0.340723	0.127524	0.079391
-6.32324	0.555052	0.306219	0.120794	0.0799348
-5.90169	0.512905	0.332615	0.12214	0.0783034
-5.48015	0.494509	0.36177	0.124159	0.0831974
-5.0586	0.504942	0.369275	0.13459	0.08646
-4.63705	0.552856	0.385923	0.143338	0.0891789
-4.2155	0.581823	0.389114	0.144011	0.104405
-3.79395	0.61642	0.378332	0.141655	0.096248
-3.3724	0.663921	0.377297	0.144011	0.0978793
-2.95085	0.637287	0.371	0.14603	0.100598
-2.5293	0.557935	0.362201	0.149394	0.0978793
-2.10775	0.44179	0.35185	0.136272	0.0902665
-1.6862	0.362164	0.358665	0.118439	0.0810223
-1.26465	0.355986	0.393858	0.124159	0.0712344
-0.843099	0.355986	0.404813	0.120458	0.0592713
-0.42155	0.320977	0.379281	0.107335	0.0532898
0	0.243273	0.324679	0.0861373	0.0440457
0.42155	0.174767	0.271198	0.0706595	0.0396955
0.843099	0.142641	0.234021	0.0541723	0.0326264
1.26465	0.12397	0.198654	0.0578735	0.0348015
1.6862	0.104338	0.184939	0.0615747	0.0331702
2.10775	0.0862164	0.192702	0.0656124	0.0299076
2.5293	0.0746842	0.182696	0.0595559	0.0271887
2.95085	0.0715266	0.159752	0.0444145	0.0228385
3.3724	0.0712521	0.144656	0.0386945	0.0125068
3.79395	0.0637013	0.125852	0.0363392	0.00978793
4.2155	0.0509336	0.104977	0.032638	0.00706906
4.63705	0.0428336	0.0954887	0.0252355	0.0021751
5.0586	0.0361065	0.0785819	0.0208614	0.00108755
5.48015	0.030615	0.0586561	0.0185061	0
5.90169	0.0253981	0.0423531	0.0144684	0.00108755
6.32324	0.0205931	0.0338998	0.0104307	0.000543774
6.74479	0.0186711	0.0282067	0.00874832	0
7.16634	0.0168863	0.0255326	0.00504711	0
7.58789	0.014827	0.0219098	0.00504711	0
8.00944	0.0130423	0.0187182	0.00471063	0
8.43099	0.011944	0.0159579	0.00168237	0
8.85254	0.0105711	0.0138014	0.0013459	0
9.27409	0.00892367	0.0117312	0.000672948	0
9.69564	0.00768808	0.0100923	0.000672948	0
10.1172	0.00713894	0.00931597	0.000336474	0
10.5387	0.00494234	0.00905719	0.000336474	0
10.9603	0.00494234	0.00733201	0	0
11.3818	0.00315761	0.0067282	0	0
11.8034	0.00233388	0.00457172	0	0
12.2249	0.00137287	0.00431295	0.000336474	0
12.6465	0.00151016	0.0033641	0	0
13.068	0.00123558	0.00258777	0	0
13.4896	0.00123558	0.00301906	0	0
13.9111	0.000549149	0.00258777	0	0
14.3327	0.000137287	0.0014664	0	0
14.7542	0.000137287	0.00103511	0	0
15.1758	0.000137287	0.00163892	0	0
15.5973	0.000137287	0.000776331	0	0
16.0189	0.000137287	0.000517554	0	0
16.4404	0	0.000517554	0	0
16.862	0	0.000258777	0	0
17.2835	0	0.000258777	0	0
17.7051	0	0.000258777	0	0
18.1266	0	0.000345036	0	0
18.5482	0	0.000345036	0	0
18.9697	0	8.62589e-05	0	0
19.3913	0	0	0	0
19.8128	0	8.62589e-05	0	0
20.2344	0	8.62589e-05	0	0
20.6559	0	0.000172518	0	0
21.0775	0	0	0	0
21.499	0	0	0	0
21.9206	0	0	0	0
22.3421	0	8.62589e-05	0	0
22.7637	0	0	0	0
23.1852	0	0	0	0
23.6068	0	0.000172518	0	0
24.0283	0	8.62589e-05	0	0
24.4499	0	0	0	0
24.8714	0	8.62589e-05	0	0
25.293	0	0	0	0
25.7145	0	8.62589e-05	0	0
26.1361	0	0	0	0
26.5576	0	0	0	0
26.9792	0	8.62589e-05	0	0
27.4007	0	8.62589e-05	0	0
27.8223	0	0	0	0
28.2438	0	0.000172518	0	0
28.6654	0	8.62589e-05	0	0
29.0869	0	0	0	0
29.5085	0	0	0	0
29.93	0	0	0	0
30.3516	0	0	0	0
30.7731	0	0	0	0
31.1947	0	0	0	0
31.6162	0	0	0	0
32.0378	0	0	0	0
32.4593	0	8.62589e-05	0	0
32.8809	0	0	0	0
33.3024	0	0	0	0
33.724	0	0	0	0
34.1455	0	0	0	0
34.5671	0	8.62589e-05	0	0
34.9886	0	0	0	0
35.4102	0	0	0	0
35.8317	0	8.62589e-05	0	0
36.2533	0	0	0	0
36.6748	0	0	0	0
37.0964	0	0	0	0
37.5179	0	0	0	0
37.9395	0	0	0	0
38.361	0	0	0	0
38.7826	0	0	0	0
39.2041	0	0	0	0
39.6257	0	0	0	0
40.0472	0	0	0	0
40.4688	0	0	0	0
40.8903	0	0	0	0
41.3119	0	0	0	0
41.7334	0	0.000258777	0	0
42.155	0	0	0	0
42.5765	0	0	0	0
42.9981	0	0	0	0
43.4196	0	0	0	0
43.8412	0	0	0	0
44.2627	0	0	0	0
44.6843	0	0	0	0
45.1058	0	0	0	0
45.5274	0	0	0	0
45.9489	0	0	0	0
46.3705	0	0	0	0
46.792	0	0	0	0
47.2136	0	0	0	0
47.6351	0	8.62589e-05	0	0
48.0567	0	0	0	0
48.4782	0	0	0	0
48.8998	0	0	0	0
49.3213	0	0	0	0
49.7429	0	0	0	0
50.1644	0	8.62589e-05	0	0
50.586	0	0	0	0
51.0075	0	8.62589e-05	0	0
51.4291	0	8.62589e-05	0	0
51.8506	0	8.62589e-05	0	0
52.2722	0	0	0	0
52.6937	0	0	0	0
53.1153	0	0	0	0
53.5368	0	0	0	0
53.9584	0	0	0	0
54.3799	0	0	0	0
54.8015	0	0	0	0
55.223	0	0	0	0
55.6445	0	0.000172518	0	0
56.0661	0	0	0	0
56.4876	0	0	0	0
56.9092	0	0	0	0
57.3307	0	8.62589e-05	0	0
57.7523	0	0.000172518	0	0
58.1738	0	0	0	0
58.5954	0	0	0	0
59.0169	0	0	0	0
59.4385	0	0	0	0
59.86	0	0	0	0
60.2816	0	0	0	0
60.7031	0	0	0	0
61.1247	0	8.62589e-05	0	0
61.5462	0	0	0	0
61.9678	0	0	0	0
62.3893	0	0	0	0
62.8109	0	0	0	0
63.2324	0	0	0	0
63.654	0	0	0	0
64.0755	0	8.62589e-05	0	0
64.4971	0	0	0	0
64.9186	0	0	0	0
65.3402	0	0	0	0
65.7617	0	0	0	0
66.1833	0	0	0	0
66.6048	0	0	0	0
67.0264	0	8.62589e-05	0	0
67.4479	0	0	0	0
67.8695	0	0	0	0
68.291	0	8.62589e-05	0	0
68.7126	0	0	0	0
69.1341	0	8.62589e-05	0	0
69.5557	0	0	0	0
69.9772	0	0	0	0
70.3988	0	0	0	0
70.8203	0	0	0	0
71.2419	0	0	0	0
71.6634	0	0	0	0
72.085	0	0	0	0
72.5065	0	0	0	0
72.9281	0	0	0	0
73.3496	0	0	0	0
73.7712	0	0	0	0
74.1927	0	0	0	0
74.6143	0	0	0	0
75.0358	0	0	0	0
75.4574	0	8.62589e-05	0	0
75.8789	0	0	0	0
76.3005	0	0	0	0
76.722	0	0	0	0
77.1436	0	8.62589e-05	0	0
77.5651	0	0	0	0
77.9867	0	0	0	0
78.4082	0	0	0	0
78.8298	0	0	0	0
79.2513	0	0	0	0
79.6729	0	0	0	0
80.0944	0	8.62589e-05	0	0
80.516	0	0	0	0
80.9375	0	0	0	0
81.3591	0	0	0	0

## Sheet: Fig. 3D
Distance to growth front (µm)	Normalized intensity (a.u.)
	Fn	αSMA	TNC	SHG
-196.021	0.044727	0.109171	0.118021	0.0626223
-195.599	0.0445774	0.111077	0.117491	0.0626223
-195.177	0.0465221	0.113517	0.121725	0.0684932
-194.756	0.0457741	0.114203	0.121196	0.0714286
-194.334	0.0474196	0.115804	0.119344	0.0684932
-193.913	0.0492147	0.116795	0.123313	0.0704501
-193.491	0.0502618	0.11832	0.122519	0.0733855
-193.07	0.0529544	0.119082	0.12543	0.0733855
-192.648	0.0528048	0.121293	0.127812	0.072407
-192.227	0.0520568	0.123961	0.126488	0.0616438
-191.805	0.054899	0.123656	0.129664	0.0704501
-191.384	0.0575916	0.12541	0.13231	0.0714286
-190.962	0.0611818	0.128764	0.134692	0.074364
-190.54	0.0619297	0.129984	0.135221	0.0714286
-190.119	0.0635752	0.134482	0.135486	0.0772994
-189.697	0.0643231	0.137074	0.136809	0.0733855
-189.276	0.0670157	0.141801	0.141836	0.0763209
-188.854	0.0676141	0.145079	0.142366	0.0782779
-188.433	0.0704562	0.150644	0.143689	0.0841487
-188.011	0.0729993	0.158115	0.1466	0.0831703
-187.59	0.0727001	0.16612	0.15004	0.0812133
-187.168	0.0756918	0.170085	0.153215	0.0841487
-186.746	0.0777861	0.172067	0.15692	0.0812133
-186.325	0.0794316	0.171609	0.162741	0.0821918
-185.903	0.0833209	0.171228	0.166182	0.0870841
-185.482	0.0849663	0.174049	0.170151	0.090998
-185.06	0.0834705	0.181596	0.177825	0.092955
-184.639	0.0855647	0.189982	0.180736	0.090998
-184.217	0.0888556	0.198292	0.181	0.0968689
-183.796	0.0896036	0.209194	0.188674	0.0939335
-183.374	0.0942408	0.220172	0.195025	0.0968689
-182.953	0.0957367	0.225433	0.202964	0.101761
-182.531	0.0982797	0.225738	0.207462	0.10274
-182.109	0.102618	0.230464	0.219899	0.105675
-181.688	0.106208	0.238088	0.231543	0.104697
-181.266	0.109349	0.248837	0.238158	0.0958904
-180.845	0.117427	0.260959	0.245038	0.0998043
-180.423	0.121316	0.266524	0.251389	0.103718
-180.002	0.123411	0.270031	0.259592	0.105675
-179.58	0.125804	0.271251	0.255888	0.103718
-179.159	0.130292	0.26782	0.255888	0.10274
-178.737	0.135378	0.26134	0.261445	0.103718
-178.315	0.140015	0.255089	0.262503	0.105675
-177.894	0.14555	0.25364	0.266737	0.110568
-177.472	0.147644	0.269955	0.276793	0.110568
-177.051	0.148691	0.301441	0.286848	0.114481
-176.629	0.148093	0.329267	0.30643	0.110568
-176.208	0.154375	0.346573	0.322043	0.116438
-175.786	0.15647	0.352138	0.331569	0.119374
-175.365	0.158714	0.349318	0.348505	0.119374
-174.943	0.163949	0.35313	0.372056	0.121331
-174.522	0.17083	0.36487	0.388727	0.119374
-174.1	0.176215	0.362202	0.399841	0.124266
-173.678	0.177263	0.359305	0.419423	0.12818
-173.257	0.178459	0.362964	0.441387	0.138943
-172.835	0.179058	0.384844	0.463879	0.137965
-172.414	0.182797	0.411984	0.490077	0.137965
-171.992	0.188332	0.437829	0.51945	0.141879
-171.571	0.203441	0.466113	0.554909	0.14775
-171.149	0.214809	0.506747	0.604657	0.156556
-170.728	0.229469	0.564382	0.669489	0.167319
-170.306	0.234106	0.604635	0.712622	0.168297
-169.884	0.233807	0.601433	0.729293	0.184932
-169.463	0.233209	0.578257	0.722149	0.189824
-169.041	0.240389	0.579782	0.725324	0.192759
-168.62	0.252655	0.606084	0.746494	0.208415
-168.198	0.259985	0.62682	0.76634	0.206458
-167.777	0.263725	0.636197	0.802593	0.214286
-167.355	0.267016	0.653884	0.838582	0.228963
-166.934	0.273149	0.683464	0.889918	0.254403
-166.512	0.271653	0.686819	0.914263	0.276908
-166.091	0.266417	0.675154	0.909764	0.300391
-165.669	0.265819	0.675078	0.904472	0.319961
-165.247	0.274046	0.685141	0.891241	0.335616
-164.826	0.274645	0.693756	0.884096	0.342466
-164.404	0.271503	0.723794	0.92326	0.330724
-163.983	0.280927	0.744301	0.934903	0.333659
-163.561	0.295886	0.743082	0.955544	0.361057
-163.14	0.30531	0.748799	0.994708	0.364971
-162.718	0.299476	0.740108	1	0.381605
-162.297	0.284069	0.716932	0.988092	0.40411
-161.875	0.284518	0.696501	0.970892	0.388454
-161.454	0.282723	0.698025	0.969569	0.368885
-161.032	0.288257	0.699017	0.953956	0.368885
-160.61	0.293942	0.682473	0.94046	0.392368
-160.189	0.291698	0.665091	0.910823	0.412916
-159.767	0.290202	0.65579	0.894681	0.414873
-159.346	0.279731	0.654875	0.885684	0.418787
-158.924	0.272102	0.654494	0.865308	0.424658
-158.503	0.277936	0.670656	0.869542	0.431507
-158.081	0.289604	0.686437	0.878804	0.425636
-157.66	0.297831	0.6872	0.879069	0.448141
-157.238	0.289304	0.67706	0.878804	0.485323
-156.816	0.281825	0.653732	0.870601	0.485323
-156.395	0.28721	0.635969	0.862662	0.498043
-155.973	0.279432	0.630251	0.851019	0.479452
-155.552	0.27255	0.620721	0.826409	0.471624
-155.13	0.270905	0.610887	0.790156	0.45499
-154.709	0.271354	0.59785	0.767928	0.443249
-154.287	0.273897	0.585119	0.747817	0.444227
-153.866	0.271204	0.590531	0.749934	0.439335
-153.444	0.270606	0.610353	0.759989	0.427593
-153.023	0.271653	0.616223	0.753639	0.42955
-152.601	0.261032	0.611192	0.746494	0.433464
-152.179	0.261032	0.602958	0.738291	0.449119
-151.758	0.262528	0.595182	0.717386	0.438356
-151.336	0.266118	0.606617	0.720032	0.41683
-150.915	0.269708	0.620797	0.738026	0.424658
-150.493	0.265669	0.626896	0.740143	0.439335
-150.072	0.26552	0.627506	0.719767	0.453033
-149.65	0.267165	0.614317	0.695422	0.450098
-149.229	0.272251	0.604254	0.694099	0.443249
-148.807	0.270157	0.603492	0.687219	0.451076
-148.385	0.264772	0.595715	0.680868	0.458904
-147.964	0.268063	0.572006	0.674252	0.459883
-147.542	0.273897	0.575513	0.672135	0.452055
-147.121	0.286911	0.592361	0.679809	0.466732
-146.699	0.290501	0.605855	0.697539	0.478474
-146.278	0.285116	0.610048	0.720826	0.484344
-145.856	0.281376	0.604102	0.73194	0.502935
-145.435	0.277636	0.614927	0.735115	0.516634
-145.013	0.278833	0.643287	0.760783	0.533268
-144.592	0.282872	0.678966	0.797301	0.54501
-144.17	0.289454	0.696272	0.834877	0.553816
-143.748	0.299028	0.716627	0.884096	0.576321
-143.327	0.310247	0.743463	0.915321	0.58317
-142.905	0.311892	0.760159	0.93358	0.601761
-142.484	0.308003	0.780514	0.95131	0.604697
-142.062	0.311444	0.795761	0.963218	0.612524
-141.641	0.320868	0.794236	0.961895	0.626223
-141.219	0.322513	0.798277	0.957131	0.6409
-140.798	0.328048	0.8043	0.93702	0.636986
-140.376	0.340613	0.798887	0.915851	0.650685
-139.954	0.344802	0.799268	0.899444	0.67319
-139.533	0.343455	0.805215	0.893623	0.679061
-139.111	0.337023	0.805901	0.878275	0.701566
-138.69	0.329245	0.791568	0.862927	0.714286
-138.268	0.315782	0.787146	0.850225	0.739726
-137.847	0.318923	0.786537	0.828526	0.744618
-137.425	0.329993	0.783868	0.810003	0.753425
-137.004	0.336574	0.792254	0.808944	0.772994
-136.582	0.321915	0.804376	0.825086	0.792564
-136.161	0.31638	0.813372	0.830114	0.805284
-135.739	0.325056	0.815888	0.833289	0.800391
-135.317	0.329095	0.82252	0.836465	0.81409
-134.896	0.327898	0.838378	0.853136	0.818982
-134.474	0.329245	0.874438	0.879862	0.835616
-134.053	0.333882	0.89769	0.911352	0.880626
-133.631	0.33807	0.918731	0.96163	0.892368
-133.21	0.333283	0.918274	0.974067	0.901174
-132.788	0.326103	0.906686	0.942577	0.913894
-132.367	0.328497	0.899291	0.933051	0.934442
-131.945	0.339417	0.906152	0.921143	0.939335
-131.523	0.339566	0.905542	0.928817	0.931507
-131.102	0.337921	0.896394	0.926171	0.926614
-130.68	0.339267	0.894336	0.921143	0.955969
-130.259	0.337173	0.886941	0.920085	0.939335
-129.837	0.331638	0.863765	0.898121	0.921722
-129.416	0.329693	0.829001	0.876158	0.947162
-128.994	0.334779	0.827933	0.870071	0.92955
-128.573	0.330591	0.824579	0.84652	0.913894
-128.151	0.3273	0.806739	0.825615	0.909002
-127.73	0.327599	0.791187	0.805769	0.946184
-127.308	0.325206	0.787146	0.799418	0.91683
-126.886	0.321316	0.786842	0.797301	0.924658
-126.465	0.321466	0.784554	0.783541	0.92955
-126.043	0.321167	0.778608	0.752051	0.913894
-125.622	0.318624	0.776168	0.738555	0.94227
-125.2	0.323111	0.784707	0.735115	0.971624
-124.779	0.33089	0.790425	0.741201	1
-124.357	0.322064	0.786155	0.744906	0.991194
-123.936	0.317427	0.77411	0.724266	0.970646
-123.514	0.324159	0.768468	0.72453	0.972603
-123.092	0.321316	0.759244	0.715269	0.960861
-122.671	0.304712	0.742472	0.686425	0.982387
-122.249	0.302169	0.730655	0.661286	0.989237
-121.828	0.30531	0.719296	0.638264	0.989237
-121.406	0.304712	0.712663	0.627415	0.982387
-120.985	0.303216	0.715789	0.618947	0.963796
-120.563	0.30546	0.722879	0.621858	0.971624
-120.142	0.304413	0.7257	0.612861	0.978474
-119.72	0.299028	0.723336	0.603334	0.954012
-119.299	0.301122	0.72326	0.595131	0.97456
-118.877	0.297981	0.712739	0.583752	0.977495
-118.455	0.304862	0.714569	0.580842	0.996086
-118.034	0.310995	0.710986	0.577666	0.988258
-117.612	0.307853	0.709385	0.571844	0.971624
-117.191	0.306358	0.710757	0.563377	0.960861
-116.769	0.296485	0.694747	0.544589	0.936399
-116.348	0.289454	0.682778	0.525007	0.934442
-115.926	0.285116	0.682092	0.516539	0.938356
-115.505	0.280927	0.678814	0.506219	0.936399
-115.083	0.275093	0.651292	0.485049	0.919765
-114.661	0.275243	0.644736	0.467584	0.913894
-114.24	0.2727	0.649005	0.472347	0.888454
-113.818	0.276141	0.647175	0.472612	0.883562
-113.397	0.275093	0.642982	0.460439	0.901174
-112.975	0.271354	0.646718	0.457264	0.866928
-112.554	0.276589	0.648853	0.454088	0.850294
-112.132	0.282573	0.650759	0.448531	0.834638
-111.711	0.27629	0.652741	0.446944	0.838552
-111.289	0.277786	0.65236	0.448796	0.861057
-110.868	0.281975	0.660898	0.453294	0.838552
-110.446	0.278235	0.663109	0.452765	0.831703
-110.024	0.277188	0.643211	0.437682	0.837573
-109.603	0.278534	0.618663	0.41122	0.840509
-109.181	0.271204	0.60616	0.396666	0.819961
-108.76	0.270905	0.594648	0.388992	0.806262
-108.338	0.262678	0.584051	0.378142	0.804305
-107.917	0.252954	0.567279	0.361207	0.825832
-107.495	0.252356	0.54578	0.346123	0.795499
-107.074	0.254301	0.517115	0.33792	0.774951
-106.652	0.252206	0.49432	0.319926	0.755382
-106.231	0.246821	0.483342	0.313575	0.725049
-105.809	0.237098	0.473431	0.305901	0.721135
-105.387	0.229619	0.46535	0.294258	0.710372
-104.966	0.229319	0.455135	0.28235	0.699609
-104.544	0.224084	0.443699	0.275734	0.689824
-104.123	0.223037	0.437219	0.274676	0.646771
-103.701	0.219447	0.434551	0.272294	0.607632
-103.28	0.221092	0.441869	0.270707	0.580235
-102.858	0.218399	0.447587	0.270707	0.569472
-102.437	0.2181	0.451704	0.275205	0.549902
-102.015	0.218998	0.459633	0.277851	0.540117
-101.593	0.224682	0.474194	0.280497	0.537182
-101.172	0.233508	0.491423	0.287642	0.536204
-100.75	0.240389	0.5162	0.301138	0.549902
-100.329	0.242034	0.540291	0.312517	0.549902
-99.9073	0.24727	0.558131	0.318867	0.553816
-99.4857	0.252655	0.587329	0.333157	0.560665
-99.0642	0.260883	0.616604	0.347976	0.562622
-98.6426	0.263276	0.644126	0.359354	0.577299
-98.2211	0.269559	0.678433	0.369939	0.582192
-97.7995	0.279731	0.708013	0.375496	0.600783
-97.378	0.280479	0.733323	0.385816	0.625245
-96.9564	0.281675	0.744835	0.394284	0.651663
-96.5349	0.284218	0.739727	0.387139	0.648728
-96.1133	0.283171	0.74209	0.39058	0.680039
-95.6918	0.28377	0.755813	0.403546	0.694716
-95.2702	0.293942	0.777388	0.40778	0.661448
-94.8487	0.312191	0.799649	0.420482	0.654599
-94.4271	0.321316	0.832279	0.432654	0.669276
-94.0056	0.322513	0.865518	0.441651	0.657534
-93.584	0.321316	0.888847	0.459116	0.666341
-93.1625	0.321616	0.901959	0.463085	0.667319
-92.7409	0.315632	0.898071	0.45647	0.648728
-92.3194	0.317876	0.893878	0.446944	0.659491
-91.8978	0.312191	0.885568	0.425245	0.680039
-91.4763	0.308452	0.866509	0.410161	0.691781
-91.0547	0.315782	0.84501	0.397989	0.686888
-90.6332	0.317876	0.824731	0.380524	0.701566
-90.2116	0.321915	0.815125	0.372056	0.717221
-89.7901	0.313687	0.82031	0.372056	0.721135
-89.3685	0.303366	0.827476	0.374967	0.708415
-88.947	0.301571	0.842342	0.372321	0.719178
-88.5254	0.302618	0.851795	0.384493	0.710372
-88.1039	0.296784	0.855226	0.381318	0.696673
-87.6823	0.285714	0.847297	0.372321	0.689824
-87.2608	0.274944	0.840894	0.367028	0.669276
-86.8392	0.277487	0.837768	0.362794	0.674168
-86.4177	0.284667	0.84036	0.35909	0.681996
-85.9961	0.28377	0.835862	0.352739	0.701566
-85.5746	0.28347	0.834032	0.346388	0.679061
-85.153	0.293194	0.83022	0.347182	0.657534
-84.7315	0.293942	0.830754	0.343477	0.633072
-84.3099	0.288257	0.821148	0.33792	0.623288
-83.8884	0.280628	0.794618	0.314369	0.6409
-83.4668	0.266268	0.763818	0.296375	0.624266
-83.0453	0.259686	0.746741	0.292141	0.605675
-82.6237	0.257741	0.748876	0.283938	0.611546
-82.2022	0.247868	0.767859	0.285525	0.600783
-81.7806	0.237547	0.78364	0.300609	0.622309
-81.3591	0.233807	0.793779	0.29955	0.626223
-80.9375	0.233358	0.799878	0.299286	0.624266
-80.516	0.230067	0.814592	0.304049	0.676125
-80.0944	0.224832	0.812305	0.304578	0.643836
-79.6729	0.224383	0.794923	0.295052	0.661448
-79.2513	0.223485	0.786384	0.294522	0.610568
-78.8298	0.219895	0.781047	0.289495	0.568493
-78.4082	0.217651	0.793474	0.29267	0.543053
-77.9867	0.217951	0.811771	0.298756	0.523483
-77.5651	0.218848	0.835023	0.30299	0.524462
-77.1436	0.224832	0.864146	0.314633	0.529354
-76.722	0.228721	0.884806	0.320984	0.526419
-76.3005	0.23635	0.889456	0.320191	0.506849
-75.8789	0.236649	0.893726	0.326541	0.51272
-75.4574	0.240838	0.899977	0.329188	0.508806
-75.0358	0.248168	0.909431	0.333686	0.498043
-74.6143	0.258489	0.911489	0.334745	0.506849
-74.1927	0.269858	0.924297	0.33448	0.514677
-73.7712	0.277636	0.955096	0.350357	0.52544
-73.3496	0.277038	0.972174	0.362265	0.539139
-72.9281	0.282124	0.985134	0.368616	0.548924
-72.5065	0.290352	0.998094	0.373908	0.549902
-72.085	0.295886	1	0.381582	0.552838
-71.6634	0.300075	0.995502	0.380789	0.563601
-71.2419	0.299626	0.988183	0.37629	0.578278
-70.8203	0.302019	0.98399	0.382641	0.610568
-70.3988	0.303665	0.983838	0.379465	0.587084
-69.9772	0.29439	0.985439	0.380524	0.59002
-69.5557	0.286612	0.978959	0.376819	0.596869
-69.1341	0.275991	0.965465	0.373908	0.597847
-68.7126	0.274495	0.941221	0.364647	0.608611
-68.291	0.275841	0.918808	0.35512	0.616438
-67.8695	0.269559	0.882214	0.336068	0.617417
-67.4479	0.260883	0.845163	0.322572	0.613503
-67.0264	0.259387	0.83266	0.316486	0.617417
-66.6048	0.255797	0.822292	0.311723	0.598826
-66.1833	0.264921	0.810551	0.30987	0.574364
-65.7617	0.276739	0.804681	0.300079	0.580235
-65.3402	0.283022	0.804224	0.297433	0.575342
-64.9186	0.278235	0.79134	0.290818	0.579256
-64.4971	0.276141	0.776626	0.284467	0.556751
-64.0755	0.27255	0.755432	0.274411	0.520548
-63.654	0.268212	0.730502	0.265679	0.507828
-63.2324	0.273448	0.708241	0.252977	0.479452
-62.8109	0.281376	0.678433	0.245568	0.452055
-62.3893	0.291698	0.646108	0.226515	0.436399
-61.9678	0.302917	0.611954	0.210638	0.419765
-61.5462	0.309499	0.574064	0.200847	0.438356
-61.1247	0.29828	0.541435	0.184705	0.437378
-60.7031	0.261631	0.524586	0.177296	0.431507
-60.2816	0.248915	0.515133	0.176766	0.439335
-59.86	0.25804	0.503621	0.175972	0.445205
-59.4385	0.23635	0.490204	0.171209	0.435421
-59.0169	0.20359	0.476786	0.164065	0.434442
-58.5954	0.181152	0.463216	0.158772	0.42955
-58.1738	0.170232	0.448197	0.154009	0.44227
-57.7523	0.1638	0.432263	0.157184	0.434442
-57.3307	0.161107	0.425478	0.156655	0.41683
-56.9092	0.165295	0.425021	0.152951	0.406067
-56.4876	0.170082	0.429748	0.160095	0.386497
-56.0661	0.172326	0.44004	0.161948	0.383562
-55.6445	0.174121	0.451551	0.164858	0.37182
-55.223	0.173523	0.456202	0.169886	0.363992
-54.8015	0.173523	0.455744	0.173326	0.363992
-54.3799	0.179806	0.455516	0.178619	0.35225
-53.9584	0.184443	0.461843	0.175708	0.338552
-53.5368	0.18549	0.467942	0.176237	0.354207
-53.1153	0.190277	0.47305	0.180206	0.37182
-52.6937	0.198803	0.48258	0.186557	0.387476
-52.2722	0.198355	0.477853	0.182059	0.385519
-51.8506	0.194016	0.458718	0.175972	0.39726
-51.4291	0.191174	0.441946	0.170415	0.400196
-51.0075	0.192221	0.426927	0.166446	0.375734
-50.586	0.184892	0.402226	0.155332	0.376712
-50.1644	0.17831	0.382786	0.150834	0.382583
-49.7429	0.178908	0.376763	0.152686	0.362035
-49.3213	0.182797	0.374476	0.151363	0.365949
-48.8998	0.182947	0.377449	0.158243	0.379648
-48.4782	0.180553	0.382481	0.165123	0.395303
-48.0567	0.179207	0.388046	0.167769	0.412916
-47.6351	0.179656	0.391096	0.172003	0.40998
-47.2136	0.176963	0.394679	0.169622	0.436399
-46.792	0.174869	0.395594	0.170945	0.448141
-46.3705	0.176066	0.400396	0.171474	0.450098
-45.9489	0.176365	0.396661	0.170945	0.427593
-45.5274	0.173224	0.391629	0.168298	0.421722
-45.1058	0.175916	0.389647	0.16724	0.412916
-44.6843	0.1819	0.391705	0.166711	0.40998
-44.2627	0.192969	0.388046	0.165388	0.403131
-43.8412	0.19985	0.375924	0.155332	0.433464
-43.4196	0.197008	0.365861	0.147393	0.430528
-42.9981	0.198803	0.345277	0.137603	0.422701
-42.5765	0.193717	0.329039	0.136544	0.408023
-42.155	0.194764	0.333765	0.145541	0.382583
-41.7334	0.212865	0.355874	0.178619	0.387476
-41.3119	0.230965	0.3821	0.210373	0.410959
-40.8903	0.242034	0.407334	0.222546	0.414873
-40.4688	0.252356	0.405657	0.208785	0.419765
-40.0472	0.246672	0.387589	0.186822	0.426614
-39.6257	0.241286	0.373714	0.173856	0.40411
-39.2041	0.243082	0.361516	0.166182	0.372798
-38.7826	0.245475	0.353206	0.170151	0.392368
-38.361	0.255946	0.353739	0.174385	0.435421
-37.9395	0.260434	0.366319	0.178883	0.422701
-37.5179	0.259835	0.379508	0.184176	0.421722
-37.0964	0.257292	0.389647	0.192644	0.441292
-36.6748	0.264174	0.393383	0.195025	0.439335
-36.2533	0.268811	0.408249	0.219106	0.435421
-35.8317	0.271204	0.423572	0.243186	0.437378
-35.4102	0.279731	0.447663	0.256682	0.433464
-34.9886	0.27988	0.459709	0.264091	0.410959
-34.5671	0.276589	0.461157	0.263297	0.363014
-34.1455	0.273149	0.448883	0.251654	0.336595
-33.724	0.275093	0.421209	0.23022	0.345401
-33.3024	0.266417	0.389342	0.21593	0.336595
-32.8809	0.272401	0.362964	0.204816	0.319961
-32.4593	0.273598	0.345353	0.201905	0.315068
-32.0378	0.280329	0.338721	0.214078	0.31409
-31.6162	0.284817	0.330868	0.225192	0.321918
-31.1947	0.275542	0.308607	0.207992	0.296477
-30.7731	0.270307	0.282534	0.18788	0.27593
-30.3516	0.272999	0.277274	0.189203	0.258317
-29.93	0.284069	0.278265	0.199524	0.257339
-29.5085	0.285116	0.283296	0.206933	0.25636
-29.0869	0.300374	0.281162	0.211432	0.292564
-28.6654	0.299776	0.273614	0.207462	0.303327
-28.2438	0.282274	0.268583	0.208256	0.280822
-27.8223	0.285565	0.266982	0.213549	0.248532
-27.4007	0.299626	0.264923	0.211432	0.216243
-26.9792	0.30187	0.27087	0.215666	0.232877
-26.5576	0.287659	0.274987	0.224398	0.253425
-26.1361	0.284069	0.268811	0.229955	0.241683
-25.7145	0.281376	0.264009	0.228632	0.239726
-25.293	0.269858	0.270489	0.231807	0.220157
-24.8714	0.265819	0.263017	0.23022	0.222114
-24.4499	0.255198	0.257147	0.231278	0.221135
-24.0283	0.253553	0.256309	0.235512	0.196673
-23.6068	0.267165	0.258977	0.245038	0.191781
-23.1852	0.271803	0.262789	0.256152	0.189824
-22.7637	0.283022	0.269421	0.276264	0.181018
-22.3421	0.287509	0.273386	0.294787	0.181996
-21.9206	0.284966	0.27979	0.305107	0.196673
-21.499	0.2908	0.288176	0.319926	0.197652
-21.0775	0.297981	0.293055	0.328129	0.181018
-20.6559	0.308302	0.303652	0.345594	0.181996
-20.2344	0.324308	0.319585	0.363059	0.194716
-19.8128	0.335827	0.331554	0.387404	0.199609
-19.3913	0.349738	0.349013	0.420482	0.195695
-18.9697	0.372027	0.369597	0.437682	0.197652
-18.5482	0.377562	0.372646	0.43239	0.195695
-18.1266	0.38175	0.367538	0.427097	0.200587
-17.7051	0.391025	0.377373	0.437153	0.195695
-17.2835	0.408527	0.382023	0.428156	0.196673
-16.862	0.408078	0.387512	0.432654	0.186888
-16.4404	0.414211	0.392163	0.447473	0.183953
-16.0189	0.415557	0.402684	0.457793	0.201566
-15.5973	0.425131	0.421209	0.48055	0.202544
-15.1758	0.448616	0.438134	0.491664	0.188845
-14.7542	0.483919	0.454448	0.507012	0.188845
-14.3327	0.524607	0.487611	0.524213	0.184932
-13.9111	0.584742	0.516048	0.552263	0.182975
-13.4896	0.600748	0.547	0.562053	0.18591
-13.068	0.623037	0.596478	0.585869	0.167319
-12.6465	0.659686	0.638561	0.610479	0.170254
-12.2249	0.711444	0.639171	0.613654	0.176125
-11.8034	0.764996	0.631394	0.605716	0.17319
-11.3818	0.79267	0.652588	0.626885	0.162427
-10.9603	0.787584	0.681939	0.636412	0.155577
-10.5387	0.776664	0.715712	0.620799	0.143836
-10.1172	0.747345	0.683845	0.565229	0.143836
-9.69564	0.713089	0.641229	0.508071	0.148728
-9.27409	0.78908	0.630708	0.518126	0.145793
-8.85254	0.893792	0.634749	0.544589	0.159491
-8.43099	0.943007	0.586033	0.495898	0.175147
-8.00944	1	0.517573	0.443768	0.176125
-7.58789	0.987883	0.474118	0.389786	0.172211
-7.16634	0.888257	0.437066	0.337391	0.175147
-6.74479	0.771728	0.365937	0.255623	0.14775
-6.32324	0.682872	0.311885	0.193702	0.130137
-5.90169	0.646073	0.276588	0.158772	0.113503
-5.48015	0.572625	0.245026	0.122519	0.10274
-5.0586	0.546746	0.21697	0.0965864	0.0870841
-4.63705	0.537023	0.208279	0.0838846	0.0880626
-4.2155	0.448915	0.213997	0.0854723	0.0821918
-3.79395	0.372027	0.211176	0.0878539	0.072407
-3.3724	0.3635	0.178471	0.0635089	0.0704501
-2.95085	0.370381	0.14424	0.0471024	0.0596869
-2.5293	0.379656	0.126477	0.0388992	0.0577299
-2.10775	0.358564	0.122589	0.0328129	0.0547945
-1.6862	0.337921	0.111458	0.0296375	0.0518591
-1.26465	0.329544	0.106732	0.0291082	0.0420744
-0.843099	0.311743	0.109095	0.0277851	0.0342466
-0.42155	0.274495	0.0927041	0.0211696	0.0332681
0	0.212266	0.065945	0.0177296	0.0322896
0.42155	0.154974	0.0515362	0.0127018	0.0215264
0.843099	0.133134	0.0413967	0.00899709	0.0205479
1.26465	0.123859	0.0339254	0.00582165	0.018591
1.6862	0.113089	0.0266829	0.00449854	0.0117417
2.10775	0.103815	0.0222612	0.0039693	0.0127202
2.5293	0.0957367	0.0166959	0.00344006	0.0127202
2.95085	0.0788332	0.011893	0.00211696	0.00978474
3.3724	0.0586387	0.00838606	0.00105848	0.00489237
3.79395	0.0397906	0.00594648	0.000793861	0.00293542
4.2155	0.0252805	0.00472669	0	0.000978474
4.63705	0.0173523	0.00259206	0	0
5.0586	0.0122663	0.0020584	0	0
5.48015	0.00807779	0.00137227	0	0
5.90169	0.0065819	0.000762369	0	0
6.32324	0.00418848	0.000609896	0	0
6.74479	0.00299177	0.000304948	0	0
7.16634	0.00194465	7.62369e-05	0	0
7.58789	0.00104712	7.62369e-05	0	0
8.00944	0.00104712	0	0	0
8.43099	0.000448766	0.000152474	0	0
8.85254	0.000299177	0	0	0
9.27409	0.000149589	0	0	0
9.69564	0	0	0	0
10.1172	0	7.62369e-05	0	0
10.5387	0	7.62369e-05	0	0
10.9603	0	0	0	0
11.3818	0	7.62369e-05	0	0
11.8034	0	0	0	0
12.2249	0	0	0	0
12.6465	0	0	0	0
13.068	0	0	0	0
13.4896	0	0	0	0
13.9111	0	0	0	0
14.3327	0	0	0	0
14.7542	0	0	0	0
15.1758	0	0	0	0
15.5973	0	0	0	0
16.0189	0	0	0	0
16.4404	0	0	0	0
16.862	0	0	0	0
17.2835	0	0	0	0
17.7051	0	0	0	0
18.1266	0	0	0	0
18.5482	0	0	0	0
18.9697	0	0	0	0
19.3913	0	0	0	0
19.8128	0	0	0	0
20.2344	0	0	0	0
20.6559	0	0	0	0
21.0775	0	7.62369e-05	0	0
21.499	0	7.62369e-05	0	0
21.9206	0	0	0	0
22.3421	0	0	0	0
22.7637	0	0	0	0
23.1852	0	0	0	0
23.6068	0	0	0	0
24.0283	0	0	0	0
24.4499	0	7.62369e-05	0	0
24.8714	0	0	0	0
25.293	0	0	0	0
25.7145	0	0	0	0
26.1361	0	7.62369e-05	0	0
26.5576	0	0	0	0
26.9792	0	7.62369e-05	0	0
27.4007	0	0	0	0
27.8223	0	0	0	0
28.2438	0	0	0	0
28.6654	0	0	0	0
29.0869	0	0	0	0
29.5085	0	7.62369e-05	0	0
29.93	0	0	0	0
30.3516	0	0	0	0
30.7731	0	0	0	0
31.1947	0	0	0	0
31.6162	0	0	0	0
32.0378	0	0.000152474	0	0
32.4593	0	0	0	0
32.8809	0	0.000152474	0	0
33.3024	0	0	0	0
33.724	0	0	0	0
34.1455	0	0	0	0
34.5671	0	0	0	0
34.9886	0	0	0	0
35.4102	0	0	0	0
35.8317	0	0	0	0
36.2533	0	0	0	0
36.6748	0	0	0	0
37.0964	0	0	0	0
37.5179	0	7.62369e-05	0	0
37.9395	0	0	0	0
38.361	0	0	0	0
38.7826	0	0	0	0
39.2041	0	0	0	0
39.6257	0	0	0	0
40.0472	0	0	0	0
40.4688	0	0	0	0
40.8903	0	0	0	0
41.3119	0	0	0	0
41.7334	0	0	0	0
42.155	0	0	0	0
42.5765	0	0	0	0
42.9981	0	0	0	0
43.4196	0	0	0	0
43.8412	0	0	0	0
44.2627	0	0	0	0
44.6843	0	0	0	0
45.1058	0	0	0	0
45.5274	0	0	0	0
45.9489	0	0	0	0
46.3705	0	0	0	0
46.792	0	0	0	0
47.2136	0	0	0	0
47.6351	0	0	0	0
48.0567	0	0	0	0
48.4782	0	0	0	0
48.8998	0	0	0	0
49.3213	0	0	0	0
49.7429	0	0	0	0
50.1644	0	0	0	0
50.586	0	0	0	0
51.0075	0	7.62369e-05	0	0
51.4291	0	0	0	0
51.8506	0	0	0	0
52.2722	0	0	0	0
52.6937	0	0	0	0
53.1153	0	0	0	0
53.5368	0	0	0	0
53.9584	0	0	0	0
54.3799	0	0	0	0
54.8015	0	0	0	0
55.223	0	0	0	0
55.6445	0	0	0	0
56.0661	0	0	0	0
56.4876	0	0	0	0
56.9092	0	0	0	0
57.3307	0	0	0	0
57.7523	0	0	0	0
58.1738	0	0	0	0
58.5954	0	0	0	0
59.0169	0	0	0	0
59.4385	0	0	0	0
59.86	0	0.000228711	0	0
60.2816	0	7.62369e-05	0	0
60.7031	0	0	0	0
61.1247	0	0	0	0
61.5462	0	0	0	0
61.9678	0	0	0	0
62.3893	0	0	0	0
62.8109	0	0	0	0
63.2324	0	0	0	0
63.654	0	0	0	0
64.0755	0	0	0	0
64.4971	0	0	0	0
64.9186	0	0	0	0
65.3402	0	0	0	0
65.7617	0	0	0	0
66.1833	0	0	0	0
66.6048	0	0	0	0
67.0264	0	0	0	0
67.4479	0	0	0	0
67.8695	0	0	0	0
68.291	0	0	0	0
68.7126	0	0	0	0
69.1341	0	0	0	0
69.5557	0	0	0	0
69.9772	0	7.62369e-05	0	0
70.3988	0	0.000152474	0	0
70.8203	0	0.000152474	0	0
71.2419	0	0	0	0
71.6634	0	0	0	0
72.085	0	0	0	0
72.5065
72.9281
73.3496
73.7712
74.1927
74.6143
75.0358
75.4574
75.8789
76.3005
76.722
77.1436
77.5651
77.9867
78.4082
78.8298
79.2513
79.6729
80.0944
80.516
80.9375
81.3591
81.7806
82.2022
82.6237
83.0453
83.4668
83.8884
84.3099
84.7315
85.153
85.5746
85.9961
86.4177
86.8392
87.2608
87.6823
88.1039
88.5254
88.947
89.3685
89.7901
90.2116
90.6332
91.0547
91.4763
91.8978
92.3194
92.7409
93.1625
93.584
94.0056
94.4271
94.8487
95.2702
95.6918
96.1133
96.5349
96.9564
97.378
97.7995
98.2211
98.6426
99.0642
99.4857
99.9073
100.329
100.75
101.172
101.593
102.015
102.437
102.858
103.28
103.701
104.123
104.544
104.966
105.387
105.809
106.231
106.652
107.074
107.495
107.917
108.338
108.76
109.181
109.603
110.024
110.446
110.868
111.289
111.711
112.132
112.554
112.975
113.397
113.818
114.24
114.661
115.083
115.505
115.926
116.348
116.769
117.191
117.612
118.034
118.455
118.877
119.299
119.72
120.142
120.563
120.985
121.406
121.828
122.249
122.671
123.092
123.514
123.936
124.357
124.779
125.2
125.622
126.043
126.465
126.886
127.308
127.73
128.151
128.573
128.994
129.416
129.837
130.259
130.68
131.102
131.523
131.945
132.367
132.788
133.21
133.631
134.053
134.474
134.896
135.317
135.739
136.161
136.582
137.004
137.425
137.847
138.268
138.69
139.111
139.533
139.954
140.376
140.798
141.219
141.641
142.062
142.484
142.905
143.327
143.748
144.17
144.592
145.013
145.435
145.856
146.278
146.699
147.121
147.542
147.964
148.385
148.807
149.229
149.65
150.072
150.493
150.915
151.336
151.758
152.179
152.601
153.023
153.444
153.866
154.287
154.709
155.13
155.552
155.973
156.395
156.816
157.238
157.66
158.081
158.503
158.924
159.346
159.767
160.189
160.61
161.032
161.454
161.875
162.297
162.718
163.14
163.561
163.983
164.404
164.826
165.247
165.669
166.091
166.512
166.934
167.355
167.777
168.198
168.62
169.041
169.463
169.884
170.306
170.728
171.149
171.571
171.992
172.414
172.835
173.257
173.678
174.1
174.522
174.943
175.365
175.786
176.208
176.629
177.051
177.472
177.894
178.315
178.737
179.159
179.58
180.002
180.423
180.845
181.266
181.688
182.109
182.531
182.953
183.374
183.796
184.217
184.639
185.06
185.482
185.903
186.325
186.746
187.168
187.59
188.011
188.433
188.854
189.276
189.697
190.119
190.54
190.962
191.384
191.805
192.227
192.648
193.07
193.491
193.913
194.334
194.756
195.177
195.599
196.021
196.442
196.864
197.285
197.707
198.128
198.55
198.971
199.393
199.815
200.236
200.658
201.079
201.501
201.922
202.344
202.765
203.187
203.608
204.03
204.452
204.873
205.295
205.716
206.138
206.559
206.981
207.402
207.824
208.246
208.667
209.089
209.51
209.932
210.353
210.775
211.196
211.618
212.039
212.461
212.883
213.304
213.726
214.147
214.569
214.99
215.412
215.833
216.255
216.677
217.098
217.52
217.941
218.363
218.784
219.206
219.627
220.049
220.47
220.892
221.314
221.735
222.157
222.578
223
223.421
223.843
224.264
224.686
225.107
225.529
225.951
226.372
226.794
227.215
227.637
228.058
228.48
228.901
229.323
229.745
230.166
230.588
231.009
231.431
231.852
232.274
232.695
233.117
233.538
233.96
234.382
234.803
235.225

## Sheet: Fig. 3E
Fiber orientation (°)	Frequency	Normalized Frequency (a.u.)
-90	9304	0.765572
-89	9351	0.76944
-88	9375	0.771414
-87	9299	0.765161
-86	9279	0.763515
-85	9380	0.771826
-84	8922	0.73414
-83	9035	0.743438
-82	8922	0.73414
-81	8933	0.735045
-80	8803	0.724348
-79	8888	0.731342
-78	9062	0.74566
-77	9155	0.753312
-76	9197	0.756768
-75	9549	0.785732
-74	9769	0.803834
-73	9675	0.7961
-72	9997	0.822595
-71	10120	0.832716
-70	10339	0.850736
-69	10242	0.842755
-68	10377	0.853863
-67	10514	0.865136
-66	10302	0.847692
-65	10465	0.861104
-64	10643	0.875751
-63	10896	0.896569
-62	10957	0.901588
-61	11064	0.910392
-60	11124	0.91533
-59	11091	0.912614
-58	11250	0.925697
-57	11333	0.932527
-56	11354	0.934255
-55	11571	0.952111
-54	11621	0.956225
-53	11493	0.945692
-52	11419	0.939603
-51	11200	0.921583
-50	11276	0.927837
-49	11589	0.953592
-48	11579	0.952769
-47	11620	0.956143
-46	11722	0.964536
-45	11726	0.964865
-44	11669	0.960174
-43	11959	0.984037
-42	11973	0.985189
-41	11954	0.983625
-40	12078	0.993829
-39	12097	0.995392
-38	11893	0.978606
-37	12153	1
-36	11732	0.965358
-35	11853	0.975315
-34	12070	0.99317
-33	11909	0.979923
-32	12122	0.997449
-31	11855	0.975479
-30	11889	0.978277
-29	11642	0.957953
-28	11658	0.959269
-27	11498	0.946104
-26	11396	0.937711
-25	11299	0.929729
-24	11062	0.910228
-23	10937	0.899942
-22	10749	0.884473
-21	10302	0.847692
-20	10489	0.863079
-19	10126	0.83321
-18	10071	0.828684
-17	9937	0.817658
-16	9921	0.816342
-15	9732	0.80079
-14	9718	0.799638
-13	9645	0.793631
-12	9528	0.784004
-11	9574	0.787789
-10	9490	0.780877
-9	9385	0.772237
-8	9290	0.76442
-7	9251	0.761211
-6	9197	0.756768
-5	9073	0.746565
-4	8750	0.719987
-3	8617	0.709043
-2	8518	0.700897
-1	8496	0.699087
0	8465	0.696536
1	8432	0.69382
2	8229	0.677117
3	8137	0.669547
4	8071	0.664116
5	7908	0.650704
6	8196	0.674401
7	8040	0.661565
8	7940	0.653337
9	8020	0.659919
10	8052	0.662552
11	7981	0.65671
12	7878	0.648235
13	8129	0.668888
14	7889	0.64914
15	7810	0.64264
16	8105	0.666914
17	8014	0.659426
18	8260	0.679668
19	8468	0.696783
20	8281	0.681396
21	8509	0.700156
22	8537	0.70246
23	8634	0.710442
24	8675	0.713816
25	9052	0.744837
26	9034	0.743356
27	9274	0.763104
28	9400	0.773472
29	9373	0.77125
30	9334	0.768041
31	9429	0.775858
32	9563	0.786884
33	9664	0.795195
34	9724	0.800132
35	9656	0.794536
36	9883	0.813215
37	9937	0.817658
38	10068	0.828437
39	10385	0.854522
40	10240	0.84259
41	10472	0.86168
42	10581	0.870649
43	10692	0.879783
44	10569	0.869662
45	10831	0.89122
46	10945	0.900601
47	11264	0.926849
48	10957	0.901588
49	11275	0.927754
50	11133	0.91607
51	11485	0.945034
52	11304	0.930141
53	11213	0.922653
54	11223	0.923476
55	11261	0.926602
56	11319	0.931375
57	11442	0.941496
58	11564	0.951535
59	11793	0.970378
60	11805	0.971365
61	11973	0.985189
62	11778	0.969143
63	11327	0.932033
64	11468	0.943635
65	11194	0.921089
66	11135	0.916235
67	10995	0.904715
68	10897	0.896651
69	10526	0.866124
70	10625	0.87427
71	10384	0.854439
72	10539	0.867193
73	10073	0.828849
74	10076	0.829096
75	10266	0.84473
76	10051	0.827039
77	10204	0.839628
78	10264	0.844565
79	10121	0.832798
80	10242	0.842755
81	10010	0.823665
82	9898	0.814449
83	9951	0.81881
84	9898	0.814449
85	9838	0.809512
86	9598	0.789764
87	9669	0.795606
88	9468	0.779067
89	9370	0.771003

## Sheet: Fig. 3F
Fiber orientation (°)	Frequency	Normalized Frequency (a.u.)
-90	11009	0.749268
-89	11151	0.758933
-88	11249	0.765603
-87	11086	0.754509
-86	11122	0.756959
-85	11310	0.769754
-84	11119	0.756755
-83	11314	0.770027
-82	11425	0.777581
-81	11357	0.772953
-80	11372	0.773974
-79	11514	0.783638
-78	11690	0.795617
-77	11407	0.776356
-76	11453	0.779487
-75	11371	0.773906
-74	11203	0.762472
-73	11387	0.774995
-72	11344	0.772068
-71	11627	0.791329
-70	11549	0.786021
-69	11679	0.794868
-68	11844	0.806098
-67	12023	0.818281
-66	11891	0.809297
-65	11950	0.813312
-64	11921	0.811339
-63	11927	0.811747
-62	12396	0.843667
-61	12323	0.838699
-60	12587	0.856666
-59	12796	0.870891
-58	13052	0.888314
-57	13320	0.906554
-56	13666	0.930103
-55	13935	0.948411
-54	14253	0.970054
-53	14338	0.975839
-52	14693	1
-51	14448	0.983325
-50	14646	0.996801
-49	14689	0.999728
-48	13969	0.950725
-47	13921	0.947458
-46	13258	0.902334
-45	13268	0.903015
-44	12965	0.882393
-43	12532	0.852923
-42	12198	0.830191
-41	12119	0.824815
-40	11552	0.786225
-39	11444	0.778874
-38	11011	0.749404
-37	10856	0.738855
-36	10553	0.718233
-35	10219	0.695501
-34	10183	0.693051
-33	9750	0.663581
-32	9941	0.676581
-31	9675	0.658477
-30	9422	0.641258
-29	9413	0.640645
-28	8939	0.608385
-27	8729	0.594092
-26	8602	0.585449
-25	8315	0.565916
-24	8185	0.557068
-23	8052	0.548016
-22	7768	0.528687
-21	7525	0.512149
-20	7610	0.517934
-19	7212	0.490846
-18	6945	0.472674
-17	6799	0.462737
-16	6667	0.453753
-15	6381	0.434288
-14	6247	0.425168
-13	6445	0.438644
-12	6260	0.426053
-11	6224	0.423603
-10	6305	0.429116
-9	6297	0.428571
-8	6114	0.416117
-7	6131	0.417274
-6	6000	0.408358
-5	6030	0.4104
-4	6101	0.415232
-3	6014	0.409311
-2	6014	0.409311
-1	5993	0.407881
0	6049	0.411693
1	6045	0.41142
2	6023	0.409923
3	6005	0.408698
4	5973	0.40652
5	5923	0.403117
6	5761	0.392091
7	5871	0.399578
8	5769	0.392636
9	5995	0.408017
10	5775	0.393044
11	5784	0.393657
12	5733	0.390186
13	5630	0.383176
14	5681	0.386647
15	5532	0.376506
16	5750	0.391343
17	5672	0.386034
18	5793	0.394269
19	5799	0.394678
20	5868	0.399374
21	5902	0.401688
22	5922	0.403049
23	5980	0.406997
24	6075	0.413462
25	6194	0.421561
26	6255	0.425713
27	6190	0.421289
28	6356	0.432587
29	6338	0.431362
30	6413	0.436466
31	6731	0.458109
32	6746	0.45913
33	6823	0.464371
34	6862	0.467025
35	7067	0.480977
36	7161	0.487375
37	7434	0.505955
38	7362	0.501055
39	7674	0.52229
40	7937	0.540189
41	8184	0.557
42	8117	0.55244
43	8463	0.575989
44	8594	0.584904
45	8652	0.588852
46	8766	0.596611
47	8880	0.604369
48	9004	0.612809
49	8892	0.605186
50	9157	0.623222
51	9452	0.6433
52	9419	0.641054
53	9594	0.652964
54	9985	0.679575
55	9827	0.668822
56	10079	0.685973
57	10181	0.692915
58	10337	0.703532
59	10512	0.715443
60	10708	0.728782
61	10467	0.71238
62	10821	0.736473
63	10671	0.726264
64	10810	0.735724
65	10946	0.744981
66	11036	0.751106
67	10966	0.746342
68	11100	0.755462
69	11074	0.753692
70	11150	0.758865
71	11241	0.765058
72	10838	0.73763
73	11002	0.748792
74	11324	0.770707
75	11350	0.772477
76	11406	0.776288
77	11012	0.749473
78	11354	0.772749
79	11520	0.784047
80	11230	0.76431
81	11314	0.770027
82	11144	0.758456
83	11105	0.755802
84	11143	0.758388
85	11054	0.752331
86	10917	0.743007
87	11108	0.756006
88	11224	0.763901
89	11138	0.758048

## Sheet: Fig. 3G
Fiber orientation (°)	Frequency	Normalized Frequency (a.u.)
-90	6778	0.826787
-89	6739	0.82203
-88	6873	0.838375
-87	7011	0.855209
-86	7162	0.873628
-85	7177	0.875457
-84	7067	0.86204
-83	7141	0.871066
-82	6928	0.845084
-81	7093	0.865211
-80	6982	0.851671
-79	6990	0.852647
-78	6962	0.849232
-77	6957	0.848622
-76	7015	0.855697
-75	7205	0.878873
-74	7237	0.882776
-73	7233	0.882288
-72	7322	0.893145
-71	7489	0.913515
-70	7524	0.917785
-69	7562	0.92242
-68	7751	0.945475
-67	7610	0.928275
-66	7673	0.93596
-65	7975	0.972798
-64	7909	0.964747
-63	7954	0.970237
-62	7677	0.936448
-61	7584	0.925104
-60	7750	0.945353
-59	7659	0.934252
-58	7759	0.94645
-57	7901	0.963772
-56	8040	0.980727
-55	7985	0.974018
-54	8198	1
-53	8082	0.98585
-52	8060	0.983167
-51	7985	0.974018
-50	7864	0.959258
-49	7786	0.949744
-48	7959	0.970847
-47	8016	0.977799
-46	7858	0.958526
-45	7939	0.968407
-44	7928	0.967065
-43	7760	0.946572
-42	7507	0.915711
-41	7480	0.912418
-40	7358	0.897536
-39	7194	0.877531
-38	7148	0.87192
-37	7029	0.857404
-36	6849	0.835448
-35	6974	0.850695
-34	6702	0.817516
-33	6721	0.819834
-32	6691	0.816175
-31	6516	0.794828
-30	6282	0.766284
-29	6321	0.771042
-28	6172	0.752867
-27	6100	0.744084
-26	6036	0.736277
-25	6104	0.744572
-24	5890	0.718468
-23	5805	0.7081
-22	5852	0.713833
-21	5646	0.688705
-20	5704	0.695779
-19	5555	0.677604
-18	5430	0.662357
-17	5260	0.64162
-16	5171	0.630764
-15	5143	0.627348
-14	4897	0.597341
-13	4748	0.579166
-12	4666	0.569163
-11	4576	0.558185
-10	4483	0.546841
-9	4383	0.534643
-8	4341	0.529519
-7	4170	0.508661
-6	4099	0.5
-5	3863	0.471212
-4	3699	0.451208
-3	3686	0.449622
-2	3674	0.448158
-1	3589	0.43779
0	3532	0.430837
1	3434	0.418883
2	3356	0.409368
3	3326	0.405709
4	3307	0.403391
5	3142	0.383264
6	3157	0.385094
7	3200	0.390339
8	3020	0.368383
9	3123	0.380947
10	2937	0.358258
11	2866	0.349597
12	2953	0.36021
13	3024	0.36887
14	2941	0.358746
15	2952	0.360088
16	2942	0.358868
17	2917	0.355818
18	2830	0.345206
19	2871	0.350207
20	2877	0.350939
21	2933	0.35777
22	2784	0.339595
23	2899	0.353623
24	2728	0.332764
25	2867	0.349719
26	2901	0.353867
27	2996	0.365455
28	2966	0.361796
29	3154	0.384728
30	3092	0.377165
31	3239	0.395096
32	3222	0.393023
33	3247	0.396072
34	3500	0.426933
35	3629	0.442669
36	3764	0.459136
37	3680	0.44889
38	3805	0.464138
39	3958	0.482801
40	3959	0.482923
41	3963	0.483411
42	4070	0.496463
43	4350	0.530617
44	4396	0.536228
45	4457	0.543669
46	4561	0.556355
47	4686	0.571603
48	4851	0.59173
49	4967	0.605879
50	5058	0.61698
51	5186	0.632593
52	5283	0.644425
53	5608	0.684069
54	5598	0.682849
55	5712	0.696755
56	5890	0.718468
57	5842	0.712613
58	5912	0.721152
59	6066	0.739937
60	6285	0.76665
61	6211	0.757624
62	6544	0.798243
63	6456	0.787509
64	6563	0.800561
65	6743	0.822518
66	6696	0.816785
67	6733	0.821298
68	6788	0.828007
69	6885	0.839839
70	6871	0.838131
71	6683	0.815199
72	6784	0.827519
73	6854	0.836058
74	6758	0.824347
75	6729	0.82081
76	6897	0.841303
77	6583	0.803001
78	6781	0.827153
79	6857	0.836424
80	6763	0.824957
81	6784	0.827519
82	6716	0.819224
83	6807	0.830324
84	6731	0.821054
85	6772	0.826055
86	6708	0.818248
87	6805	0.830081
88	6646	0.810686
89	6812	0.830934

## Sheet: Fig. 3H
Fiber orientation (°)	Frequency	Normalized Frequency (a.u.)
-90	5844	0.706651
-89	5993	0.724667
-88	6183	0.747642
-87	6199	0.749577
-86	6244	0.755018
-85	6393	0.773035
-84	6485	0.78416
-83	6488	0.784522
-82	6747	0.81584
-81	6851	0.828416
-80	7236	0.87497
-79	7413	0.896372
-78	7515	0.908706
-77	7768	0.939299
-76	7611	0.920314
-75	7782	0.940992
-74	7731	0.934825
-73	7853	0.949577
-72	7909	0.956348
-71	7939	0.959976
-70	8080	0.977025
-69	8004	0.967836
-68	8076	0.976542
-67	7931	0.959008
-66	7801	0.943289
-65	7942	0.960339
-64	8025	0.970375
-63	7785	0.941354
-62	7827	0.946433
-61	7671	0.92757
-60	7780	0.94075
-59	7742	0.936155
-58	7604	0.919468
-57	7630	0.922612
-56	7483	0.904837
-55	7746	0.936638
-54	7677	0.928295
-53	7586	0.917291
-52	7693	0.93023
-51	7754	0.937606
-50	8012	0.968803
-49	7953	0.961669
-48	7983	0.965296
-47	8129	0.98295
-46	8270	1
-45	8227	0.9948
-44	7995	0.966747
-43	8022	0.970012
-42	8165	0.987304
-41	8100	0.979444
-40	7917	0.957316
-39	8130	0.983071
-38	7980	0.964933
-37	7777	0.940387
-36	7697	0.930713
-35	7718	0.933253
-34	7752	0.937364
-33	7565	0.914752
-32	7581	0.916687
-31	7725	0.934099
-30	7481	0.904595
-29	7532	0.910762
-28	7419	0.897098
-27	7297	0.882346
-26	7327	0.885973
-25	7178	0.867956
-24	7104	0.859008
-23	6957	0.841233
-22	6830	0.825877
-21	6885	0.832527
-20	6675	0.807134
-19	6563	0.793591
-18	6435	0.778114
-17	6252	0.755985
-16	5912	0.714873
-15	5816	0.703265
-14	5541	0.670012
-13	5456	0.659734
-12	5267	0.63688
-11	5014	0.606288
-10	4887	0.590931
-9	4715	0.570133
-8	4424	0.534946
-7	4285	0.518138
-6	3968	0.479807
-5	3773	0.456227
-4	3702	0.447642
-3	3542	0.428295
-2	3376	0.408222
-1	3207	0.387787
0	3187	0.385369
1	3097	0.374486
2	3039	0.367473
3	2933	0.354655
4	2858	0.345586
5	2832	0.342443
6	2929	0.354172
7	2813	0.340145
8	2808	0.339541
9	2750	0.332527
10	2897	0.350302
11	2768	0.334704
12	2630	0.318017
13	2623	0.31717
14	2693	0.325635
15	2673	0.323216
16	2682	0.324305
17	2652	0.320677
18	2597	0.314027
19	2576	0.311487
20	2632	0.318259
21	2664	0.322128
22	2619	0.316687
23	2684	0.324547
24	2635	0.318622
25	2734	0.330593
26	2663	0.322007
27	2706	0.327207
28	2691	0.325393
29	2682	0.324305
30	2755	0.333132
31	2609	0.315478
32	2710	0.32769
33	2773	0.335308
34	2681	0.324184
35	2886	0.348972
36	2888	0.349214
37	2937	0.355139
38	3000	0.362757
39	2946	0.356227
40	3028	0.366143
41	3135	0.379081
42	3145	0.38029
43	3229	0.390447
44	3322	0.401693
45	3377	0.408343
46	3441	0.416082
47	3416	0.413059
48	3544	0.428537
49	3527	0.426481
50	3654	0.441838
51	3683	0.445345
52	3728	0.450786
53	3830	0.46312
54	3966	0.479565
55	3870	0.467956
56	3964	0.479323
57	3956	0.478356
58	3931	0.475333
59	4134	0.499879
60	4110	0.496977
61	4118	0.497944
62	4129	0.499274
63	4096	0.495284
64	4259	0.514994
65	4209	0.508948
66	4296	0.519468
67	4483	0.54208
68	4423	0.534825
69	4449	0.537969
70	4493	0.543289
71	4459	0.539178
72	4540	0.548972
73	4472	0.54075
74	4420	0.534462
75	4590	0.555018
76	4747	0.574002
77	4800	0.580411
78	4924	0.595405
79	5017	0.606651
80	5196	0.628295
81	5341	0.645828
82	5240	0.633615
83	5455	0.659613
84	5509	0.666143
85	5549	0.670979
86	5548	0.670859
87	5565	0.672914
88	5671	0.685732
89	5686	0.687545

[truncated: 7 more sheets: Fig. 4A, Fig. 4B, Fig. 4C, Fig. 4D, Fig. 4E, Fig. 4F, Fig. 5C]
