# Supplementary material for: How the mechanobiology orchestrates the iterative and reciprocal ECM-cell cross-talk that drives microtissue growth
Source: Sci Adv. 2023 Mar 29;9(13):eadd9275. doi: 10.1126/sciadv.add9275 (PMC10058249; doi:10.1126/sciadv.add9275)
Supplement: Supplementary file 3 — Movies S1 and S2 [file sciadv.add9275_movies_s1_and_s2.zip]

Archive with 2 entries (2 files):
- add9275_Movie_S1.mov
- add9275_Movie_S2.mov
